# Supplementary material for: egr1 and egr4 regulate zebrafish renal regeneration by promoting foxm1 expression
Source: J Mol Cell Biol. 2025 Aug 15;17(6):mjaf026. doi: 10.1093/jmcb/mjaf026 (PMC12859677; doi:10.1093/jmcb/mjaf026)
Supplement: mjaf026_Supplemental_Files [file mjaf026_supplemental_files.zip]

Archive with 4 entries (4 files):
- Supplementary File 1.xlsx
- Supplementary File 2, wt average DEGs.xls
- Supplementary File 3, wt all samples TPM.xls
- Supplementary material.pdf
