# Supplementary material for: egr1 and egr4 regulate zebrafish renal regeneration by promoting foxm1 expression
Source: J Mol Cell Biol. 2025 Aug 15;17(6):mjaf026. doi: 10.1093/jmcb/mjaf026 (PMC12859677; doi:10.1093/jmcb/mjaf026)
Supplement: mjaf026_Supplemental_Files [file mjaf026_supplemental_files.zip › Supplementary File 1.xlsx]

## Sheet: table1,2
Table 1
Cas9 CRISPR
genes	target sequences	location
egr1	GCTTCCCTCACTCCCCCACGG	exon 1
	CCCCCTTTCTCAACGCCACAG	exon 1
egr4	CCGCCGTCTCCGCTGACCTAC	exon 2
foxm1	GGGGAAGGAGTGTGGGCCTC	exon 2
Table 2
mutant alleles identification
genes	screen primers	length
egr1	ATCAACCAGAAACAAGGGGAGT	400 bp
	GCACATGCAAACTCTTGCAAATC
egr4	ATCCTCCTGCCGACGTAGAT	779 bp
	TCAGACGAGTCGTTGCAGAG
foxm1	GCCCAAGGAGACCCATCATC	324 bp
	ACCCAAGGGTTTTGCTCTCC

## Sheet: table3
Table 3
In-situ primers
Probes	Primer sequences	Length
slc20a1a	F: TGCAAAGTAAATGTTTAGGTCCAA	720 bp
	R: taatacgactcactatagggagaCATGTGCGAATGAGCCGAAG
trpm7	F: AAACCCGACGCTGTATCACC	793 bp
	R: taatacgactcactatagggagaCTTGCGCATGTTGAGTCTGC
slc12a1	F: GTTTTCGGCTACGCTCTCCT	646 bp
	R: taatacgactcactatagggagaCTCGCAGGTCAAACACAACC
slc12a3	F: GCTACCATTGGCTCCTGTGT	505 bp
	R: taatacgactcactatagggagaGCCAGCCTGGTGAGTTAGTT
lhx1a	F: GGGATCTCGCCGAATGACTT	1046 bp
	R: taatacgactcactatagggagaCCCTCCTCCAACGGAATGTC
egr1	F: CATCAAGGCCTTTGCAACCC	760 bp
	R: taatacgactcactatagggagaAGAGCTTGGAGTTCTGGGGA
egr4	F: CTCTGGGATCACCGGAATCG	767 bp
	R: taatacgactcactatagggagaCAGACGGGTTTAACGGGACA
foxm1	F: TGTAAGACCACCTCGACCCA	411 bp
	R: taatacgactcactatagggagaAACCCTTGGACTGCTGTTGAC

## Sheet: table4
Table 4
ChIP-qPCRr primers
genes	primer sequence	length
foxm1	TGGTGTGGCCAGGTAAATAATTG	333 bp
	GATTCTTGTGAGCATTTGGTGAG
foxm1	CTGCACGGCTGACATGATATGAAG	244 bp
	CATAGACCTTCAATCGCGTTGTAC
foxm1	GGAGTCGTTAGCCAGAAGCGTCG	199 bp
	AGCTGTTGTTACTTACACTGGAAG

## Sheet: table5,6
Table 5
promotor amplification primers
genes	primer sequences	length
foxm1	GCTCGCTAGCCTCGACAGAGGAGCCACCGATCGC	2.926kb
	CCGGATTGCCAAGCTGTCTCCTTGGGCTCTCCC
Table 6
CDS amplification primers
genes	primer sequences	length
egr1	TTCAAGGCCTCTCGAATGGCTGCAGCCAAGACAGAGATGC	1.536kb
	AGTCTAGAGGCTCGATCAGCAGATGTCGGCTGTCC
egr4	TTCAAGGCCTCTCGAATGCTGAACACCGTGGAC	1.059kb
	AGTCTAGAGGCTCGATCAGACGAGGGAGAACGCG

## Sheet: table7
Table 7
qRT-PCR primers
genes	Primer sequences	Length
egr1	AGTTTGATCACCTTGCTGGAG	115 bp
	AACGGCCTGTGTAAGATATGG
egr4	ACCTACACCGGCAGCTTCTA	396 bp
	CTGCTTGATCCAAGTGTCCA
ccnd1	CCAACTTCCTCTCGCAAGTC	121 bp
	TGGTCTCTGTGGAGATGTGC
cdk1	GCTTCACGCTATTCCACACC	218 bp
	GCCAGATTCCCAGATTTCCAC
p53	GGTGCTGAATGGACAACTGTGCT	118 bp
	GCAACTGACCTTCCTGAGTCTCC
casp3a	TCGGTTCTCGCTGTTGAAGG	100 bp
	GTCTCCGTATCCGCATGTCC3
foxm1	CCAAAGGTCTCTCAGAGCGACT	94 bp
	AGGTCACAGGCTGAAACAC
eef1a1l1	F: CTTCTCAGGCTGACTGTGC	358 bp
	R: CCGCTAGCATTACCCTCC
