# Supplementary material for: egr1 and egr4 regulate zebrafish renal regeneration by promoting foxm1 expression
Source: J Mol Cell Biol. 2025 Aug 15;17(6):mjaf026. doi: 10.1093/jmcb/mjaf026 (PMC12859677; doi:10.1093/jmcb/mjaf026)
Supplement: mjaf026_Supplemental_Files [file mjaf026_supplemental_files.zip › Supplementary File 2, wt average DEGs.xls]

Gene ID	Gene Symbol	Type	log2 (wt_1dpi / wt_ctr)	log2 (wt_3dpi / wt_ctr)	log2 (wt_5dpi / wt_ctr)
569142	entpd2b	mRNA	8.352875648	4.95799345	1.451521423
795099	egr4	mRNA	8.215936464	1.075479476	-0.733358083
791613	ugt2a4	mRNA	7.593627816	5.140489133	4.829448012
246275	myhz2	mRNA	7.579364552	7.335390198	5.665325813
563341	klhl38b	mRNA	7.339474597	4.277039929	4.183633279
100415793	ugt5c1	mRNA	7.219220143	6.197556529	7.424705123
564348	lepb	mRNA	7.178845395	4.587977179	4.022432154
497127	pcdh1a4	mRNA	6.873808803	7.107319385	6.454079027
100136845	plekhs1	mRNA	6.843747632	1.046522752
570746	zic2b	mRNA	6.753208895	1.169842798	3.106960778
415223	trim63a	mRNA	6.741848773	3.911169419	4.182637406
58042	tbr1b	mRNA	6.625459311	4.927807295	6.310542622
554060	pcdh2g13	mRNA	6.622123238	6.914477716	4.942220889
565386	pla2g4f.2	mRNA	6.596391299	5.725903001	7.029284333
793458	pyyb	mRNA	6.564595692	5.429421332	3.755715257
100536787	ecm1a	mRNA	6.496238358	2.600889107	7.186689515
553469	ca15a	mRNA	6.452770448	2.600889107	3.864941362
554063	pcdh2g16	mRNA	6.388268663	5.451166791	5.606478945
30597	hbae1	mRNA	6.272753898	3.913658305	3.825980691
322485	agt	mRNA	6.261131911	3.366661261	1.342200304
553700	creb3l3a	mRNA	6.161292701
406739	pla2g12b	mRNA	6.094146383	1.610335428	1.243326857
678552	f9b	mRNA	6.022355407	-0.343155171	-0.21635081
415103	tph1b	mRNA	5.983433345	1.922630344	2.813600946
566096	hp	mRNA	5.979261804	2.631023198	3.720742565
100334918	cd209	mRNA	5.934781565	3.645919844	5.00678319
494055	sat2a	mRNA	5.880050249	8.026826981	-0.905238372
555334	itln3	mRNA	5.800238107	-3.167075382	1.218157788
493590	pcdh2ab3	mRNA	5.770942126	4.645943464
394066	lin28a	mRNA	5.769713524	5.468651782	8.619834385
101884950	amotl1	mRNA	5.714744983	3.660791925	4.892753987
407713	tbpl2	mRNA	5.693858578	5.700759055	7.596666572
393997	lipca	mRNA	5.546913734	-0.415839438	0.977291541
436704	rgs20	mRNA	5.528836021	5.657529892	7.783371702
100007662	aire	mRNA	5.511102799	0.936247635	0.144231652
58118	bdnf	mRNA	5.50485983	4.654901448	4.118670783
560273	oxct1b	mRNA	5.47553067	-0.464534293	0.891695633
100384903	ugt1b3	mRNA	5.460637506	4.75100512	4.546023885
403041	zic5	mRNA	5.460637506	5.272509576	8.012174345
353313	foxi1	mRNA	5.457634301	4.072150778	4.478858714
100000935	cpb2	mRNA	5.362956682	1.159952907	2.148243275
324428	hmga2	mRNA	5.349284953	5.902499251	5.892805584
100006460	efna3a	mRNA	5.240354571	3.835755617	8.082469997
378986	fga	mRNA	5.191985425	-0.318310902	-0.111673512
560421	cbln9	mRNA	5.15477009	1.046522752	3.520151136
799506	slc17a9a	mRNA	5.150064026	3.615616209	4.585551143
327274	elovl7b	mRNA	5.132494386	4.659461224	6.174112966
568972	apoc2	mRNA	5.108764678	-0.767666146	-1.286223625
100151249	stx10	mRNA	5.076746454		7.310947619
393403	fbxo43	mRNA	5.075608807	4.954649284	7.140349827
110440200	spock1	mRNA	5.068688568	5.049690388	4.478858714
101882457	cacna2d1	mRNA	5.065741907	4.245807006	4.293879025
393101	scn1a	mRNA	5.058136711	3.078282615	6.20726547
334444	nobox	mRNA	5.04840736	5.345883356	7.484335848
30539	foxa	mRNA	5.047108589	5.056656223	7.418485297
100331939	ephx4	mRNA	4.976099394	4.491382012	5.191632303
100150208	tmem114	mRNA	4.975056483	5.400879779	2.029425602
100001518	pou6f2	mRNA	4.971904487	4.598856592	6.588751206
565944	pkd1l3	mRNA	4.94337187	1.913110193	3.434081523
100302089	ifnphi4	mRNA	4.9271916	-2.825421053	-2.753988635
406327	fgg	mRNA	4.895066138	-0.421370697	-0.052164871
393677	aanat1	mRNA	4.876041172	4.225900041	5.791036887
393666	arl3l1	mRNA	4.873800831	2.017313393	5.636062916
554047	pcdh2g1	mRNA	4.867867333	7.155704764	7.219007791
334183	bmp15	mRNA	4.826302821	4.568911611	7.00749203
559392	ppp2r2cb	mRNA	4.824592467	1.505006032	1.96214782
436747	ldhbb	mRNA	4.818117642	-0.039838968	0.330841322
368241	egr2a	mRNA	4.790371671	0.00735808	-0.108980733
321552	smyhc1	mRNA	4.773350111	3.336671284
101886567	rph3aa	mRNA	4.767316872	4.060968095	4.081619603
323882	insm1b	mRNA	4.767316872	3.645919844	2.135519713
565781	sst1.2	mRNA	4.763643282	1.09431785	5.827453093
568821	nyx	mRNA	4.749202736	0.594674426	1.669153011
100000387	opn7d	mRNA	4.74089828	3.384935626	6.760323042
560847	adgra1a	mRNA	4.676518657	4.05603947	6.294717905
795504	mpeg1.3	mRNA	4.661681281	4.920720725	2.755507766
100463518	kcnh2b	mRNA	4.657565049	5.145803755	7.127730991
561969	gpr176	mRNA	4.652341447	4.598856592	4.520506659
337315	fgb	mRNA	4.63508623	-0.62060393	-0.506802621
57930	foxh1	mRNA	4.618323756	4.582927305	6.877878587
564159	ankrd1b	mRNA	4.607885985	1.492131017	-0.310789285
569714	apom	mRNA	4.605035554	0.205345606	0.568506268
100334206	nlrc3	mRNA	4.585009396	4.661229749	3.133179125
100002967	kcnh8	mRNA	4.581023295	3.316196482	5.687582531
432384	rbp2b	mRNA	4.563950393	0.728586432	2.091672065
553266	arrb1	mRNA	4.538033725	-1.813606514	0.600787338
560927	c1r	mRNA	4.535335508	-0.232958125	0.397009699
60639	pax6b	mRNA	4.535304322	0.672201922	1.322640507
321264	sp8a	mRNA	4.530820678	0.931884698	0.994578605
560277	masp2	mRNA	4.530165958	-1.534369004	-0.191448867
368889	lgalslb	mRNA	4.528823523	4.03830532	5.49994294
571904	gpc6a	mRNA	4.528823523	3.038390603	3.187835422
571817	pglyrp6	mRNA	4.525976873	4.060968095	3.345048429
692279	foxl2	mRNA	4.525976873	1.046522752	5.133658244
568463	ryr2b	mRNA	4.522853139	4.452554082	7.193353991
494109	ch25h	mRNA	4.507446822	0.262000237	-0.921695282
572528	arid6	mRNA	4.484438816	2.659918592	2.005478911
30304	tdgf1	mRNA	4.470383646	3.997132644	6.269907164
563453	clcn2c	mRNA	4.399330811	1.730465178	6.84267132
562007	irg1l	mRNA	4.398891104	3.123608919	3.209129054
324010	hnf4b	mRNA	4.385670015	4.780317534	1.569209472
101886332	hephl1b	mRNA	4.375552542	6.393678835	2.661324301
794786	ifit14	mRNA	4.368056214	3.607361903	1.13945902
570609	nabp1b	mRNA	4.36237908	3.698697189	6.303901363
570238	fosaa	mRNA	4.359033351	0.382394181	0.931605127
387258	foxi3b	mRNA	4.327567101	1.606807518	2.180305744
570182	pgbd5	mRNA	4.3196996	3.167569307	4.161197966
437003	ica1	mRNA	4.318979089	3.954957712	6.3815944
751668	gck	mRNA	4.311606461	2.852460812	4.762487343
560651	ces3	mRNA	4.297473199	0.843397267	0.11211703
559122	cfhl4	mRNA	4.283355236	-0.841037065	-0.062615946
564241	fosl1a	mRNA	4.268770649	2.396607141	-0.67504768
568677	tub	mRNA	4.264561309	2.390227234	5.128130817
561171	cbln8	mRNA	4.264310342	-0.210402013	-0.611033106
100321746	calml4b	mRNA	4.26416225	4.211728054	7.157676062
403026	vtnb	mRNA	4.258005407	-0.948265294	0.175799928
100334610	nppb	mRNA	4.242951999	1.046522752	3.135748283
394003	cpne5b	mRNA	4.241206575	3.0609392	6.033931052
565774	c5	mRNA	4.239856152	-0.014913194	1.059499164
569842	sc:d0202	mRNA	4.239534072	3.99165337	2.543375877
30536	emx3	mRNA	4.239469674	3.835755617	7.00120135
101883340	tmem25	mRNA	4.237733851	3.038390603	5.105679932
556507	chrna10a	mRNA	4.237733851	3.391801848	1.09952179
565319	ahrrb	mRNA	4.237733851	1.046522752	4.604882655
569180	mdga1	mRNA	4.235991577	5.433830568	6.597237099
567676	foxe1	mRNA	4.232443935	4.265704199	3.98803553
100537642	ttyh1	mRNA	4.229030482	2.244279083	0.514342764
558106	prozb	mRNA	4.227461677	1.600602596	1.077571048
570404	il11a	mRNA	4.222489379	1.760975015	1.282037368
563621	pitpnc1	mRNA	4.218021813	4.582444347	6.251334437
559662	ppp1r27b	mRNA	4.217254569	2.870726208	2.097530189
322543	apoa4b.1	mRNA	4.208894172	-2.023595304	-0.609460604
321166	apobb.1	mRNA	4.207922151	-0.716965493	-0.893869713
100333350	gucy2g	mRNA	4.203236207	3.966763644	5.877272497
563772	trim54	mRNA	4.196009065	2.702166506	4.254497123
30500	otx1b	mRNA	4.167347942	3.922063033	6.358840356
560308	serpinf2a	mRNA	4.163469928	-1.866112253	0.56469189
101884807	amfrb	mRNA	4.158714276	2.626840106	4.12750493
100332947	ccl39.2	mRNA	4.148233453	-2.376944337	-0.025164651
334398	senp6b	mRNA	4.130871728	4.492597554	6.488446643
497643	gdf9	mRNA	4.120528783	4.06469975	6.507438737
566684	ubn1	mRNA	4.101663958	4.03884455	6.760114209
387259	figla	mRNA	4.08495578	4.303150525	7.540239688
503746	nkx3.3	mRNA	4.074562983	1.09431785	1.09952179
555848	cpdb	mRNA	4.074272091	4.181091264	6.340132354
554015	pcdh1g31	mRNA	4.072583202	2.600889107	3.024230572
405755	nkx1.2la	mRNA	4.07062549	2.060893709	3.830057504
100006044	faim2b	mRNA	4.068674377	2.017313393	4.738411786
556717	lgals9l4	mRNA	4.066719509		1.09952179
574004	myl4	mRNA	4.066719509	1.046522752	4.109002445
449875	gsx1	mRNA	4.066571202	0.961757257	1.379879097
567179	clmp	mRNA	4.064750627	3.083152713	3.187835422
100004700	cyp24a1	mRNA	4.059550772	1.592007047	1.960526309
114423	f7	mRNA	4.04438638	-0.21954124	-0.305867819
64812	sox19b	mRNA	4.037139879	4.887050861	6.632358827
566347	c3b.2	mRNA	4.036880215	0.183173601	1.996976096
30263	ddx4	mRNA	4.032549481	4.297681875	6.430529686
560283	cax1	mRNA	4.01465251	3.494563938	5.773675596
560327_gene-tom1l2-3	gene-tom1l2-3	mRNA	4.010305505	3.992833965	3.986915697
321046	c3a.1	mRNA	3.9922861	-0.561460023	0.268899273
791479	sepp1b	mRNA	3.990995429	1.826572942	1.491175625
767638	ftr86	mRNA	3.982635661	3.756283027	6.410162619
30667	mtnr1aa	mRNA	3.981686697	3.433399611	5.477984627
100334775	adgrl1.1	mRNA	3.978381626	1.535605619	0.326936496
100101640	apoa1b	mRNA	3.971948466	-0.499759213	-0.546892244
493589	pcdh2ab1	mRNA	3.96374724	-2.789417909	-2.71095987
282671	f7i	mRNA	3.960131944	0.570810455	1.226680557
103911184	chpfb	mRNA	3.943768342	3.96027199	5.82461689
30390	cyp19a1a	mRNA	3.940560045	1.946453121	4.220341493
559363	syne2a	mRNA	3.938386262	3.746223316	6.014731578
394093	ambp	mRNA	3.934148622	-0.311427001	0.41824214
30125	gdf3	mRNA	3.933164213	3.977977244	6.309478942
567986	asb2a.1	mRNA	3.931266865	1.619658593	2.936896756
30604	cfb	mRNA	3.926987185	-0.172266646	-0.409104949
100149452	il1rapl2	mRNA	3.925614688	4.44463052	3.909296815
449810	tmem144b	mRNA	3.912777496	3.70845157	6.003418488
794841	plin2	mRNA	3.909798571	0.881029078	-0.087217304
445034	crygn2	mRNA	3.899141999	2.351354992	3.311824725
335625	adcyap1b	mRNA	3.897908758	2.22192719	1.548315614
566351	cacna1i	mRNA	3.893336945	4.096671241	6.020335149
751739	zglp1	mRNA	3.883476782	3.832274313	6.009551326
100538154	moto	mRNA	3.882924078	2.396970988	2.636415219
100150233	lepa	mRNA	3.879371094		3.958232814
100384891	ugt1a7	mRNA	3.879371094	4.072150778	5.242013798
100004287	slc5a3a	mRNA	3.877139882	2.631023198	1.09952179
100333025	gdpd4a	mRNA	3.877139882	4.205656521	3.47874118
100008541	tdo2a	mRNA	3.875241719	-0.021209137	-0.127084282
101885756	prcd	mRNA	3.874910669	2.660618374	2.135519713
30145	lft1	mRNA	3.874910669	1.046522752	4.340781102
555284	kcnb1	mRNA	3.874910669	1.09431785	2.135519713
100332048	csrnp3	mRNA	3.870396774	2.060893709	2.755507766
100333496	hist1h2ba	mRNA	3.870396774	2.103422789	3.958232814
100537416	mef2ab	mRNA	3.867987036	2.155565858	4.34286966
570474	urahb	mRNA	3.867889774	1.046522752	8.388809296
751754	ms4a17a.16	mRNA	3.867889774	1.09431785	1.214141268
405777	pou1f1	mRNA	3.86600071	-1.853164291	-0.262109817
100330570	polr2ea	mRNA	3.865987051	3.666565274	5.462128881
799884	mpp3b	mRNA	3.865282123	2.768704747	1.97230217
664748	shox	mRNA	3.864479458	-1.853164291	2.090168231
378959	lhx8a	mRNA	3.863710402	4.253594605	5.46293569
558824	adad2	mRNA	3.861710706	3.988482023	5.989650383
100329855	myrfl	mRNA	3.858718789	0.281552107	3.520733831
406343	kpna7	mRNA	3.848965397	3.52631322	5.934789663
393233	snapc1a	mRNA	3.83060612	3.251147833	6.251963949
797865	npm2a	mRNA	3.808643847	3.251884112	6.03602471
373131	hsd3b2	mRNA	3.806797856	3.547691752	4.994056641
564201	ca7	mRNA	3.806467471	4.21039294	5.091412608
407692	esrrd	mRNA	3.803269661	1.941086324	3.606430361
559908	znf532	mRNA	3.801614642	4.000609995	5.733617948
561650	cux2a	mRNA	3.800783548	3.97327756	6.804211458
100270757	scpp1	mRNA	3.79672759	2.139947584	0.840165056
474318	irx4b	mRNA	3.78657096	3.639700649	6.21035484
559705	cbln10	mRNA	3.785171283	-1.094439834	-0.990234355
436920	egr3	mRNA	3.779002948	1.121267235	0.676473165
556318	noxa1	mRNA	3.771369087	2.4210452	1.489168265
569489	fetub	mRNA	3.764553414	-0.775726664	-0.956700962
557931	tatdn2	mRNA	3.764537432	3.717743241	5.975193479
100535672	prss59.2	mRNA	3.764069401	2.902664217	2.705203067
768298	faah2b	mRNA	3.753873705	3.934794241	6.080906712
492647	angptl4	mRNA	3.741393625	2.284629385	1.309762344
373082	gys2	mRNA	3.739468056	1.911039906	4.2324994
796100	slc7a4	mRNA	3.738079799	2.601912785	5.513100302
566735	insb	mRNA	3.737249645	3.74543704	5.145031819
58074	dct	mRNA	3.736696422	3.12578357	5.217623147
556301	rbm33b	mRNA	3.731999315	3.690995745	5.918167377
393939	atf3	mRNA	3.731660441	1.34674512	0.273459389
751755	exd1	mRNA	3.728801547	2.703076682	5.40171705
100001110	org	mRNA	3.724942008	3.809262919	5.886172285
393842	tagapa	mRNA	3.718546265	0.445048443	-0.042236707
678531	mmp30	mRNA	3.717973417	3.196448231	4.544422919
571948	nr1d4b	mRNA	3.717213459	0.193981282	-0.015199018
569528	cacna1ab	mRNA	3.717195111	2.91330968	4.996843406
100037326	pnpla4	mRNA	3.709090351	3.900973945	4.599938012
30287	her1	mRNA	3.707145695	1.913110193	5.899617079
619198	fam131c	mRNA	3.703306644	4.038302652	5.144484104
570873	klhl35	mRNA	3.699784401	3.219361258	5.600537147
553472	habp2	mRNA	3.69776889	-0.944166479	0.166237915
30126	foxa2	mRNA	3.696999321	-1.384184449	2.203380372
564235	hunk	mRNA	3.675705226	0.289812395	1.54195074
558956	isg15	mRNA	3.669313233	3.482250055	1.288480779
100329706	abcc8b	mRNA	3.667019443	1.216490095	1.753909974
100332237	thbs1a	mRNA	3.663841761	2.08287141	1.515741762
493595	pcdh2ab9	mRNA	3.661606405		2.610991312
570508	crp1	mRNA	3.658841208	4.382903635	3.684941852
335654	camk1ga	mRNA	3.657789295	0.797867457	0.503523423
552944	lrrc30a	mRNA	3.656227082	2.631023198	2.685031591
558299	slc24a1	mRNA	3.656227082	2.600889107	2.755507766
564819	loxhd1a	mRNA	3.653629219	2.631023198	3.825980691
571641	htr3a	mRNA	3.653629219		2.135519713
101885932	ctxn1	mRNA	3.651025057	2.689690042	2.823602607
794371	slc16a5b	mRNA	3.651025057	1.046522752	3.187835422
573683	sobpa	mRNA	3.64838994	2.060893709	3.345048429
114438	zp2.2	mRNA	3.643960275	3.911454208	6.134034995
100005680	nab2	mRNA	3.632476462	0.214027677	-0.391038804
245948	gbx2	mRNA	3.631851672	3.488467334	6.185607962
30702	cpeb1b	mRNA	3.621391195	4.105963293	6.144386516
566702	and2	mRNA	3.618828955	-0.424280376	0.759363246
414850	pdyn	mRNA	3.616901803	2.497560362	1.47147847
564982	mcm6l	mRNA	3.614004589	3.54962755	5.935318154
796580	pabpn1l	mRNA	3.608108754	3.908578278	6.000373078
553524	b4galnt3b	mRNA	3.605905404	3.492543026	5.726532036
492470	spire2	mRNA	3.602323383	3.130350384	5.28769965
445198	suv39h1a	mRNA	3.597716043	3.548648131	5.723599592
30491	c3a.2	mRNA	3.586479847	-0.811525842	0.143874159
558036	lmx1a	mRNA	3.586307629	2.126521559	4.927372775
557782	b4galnt2.2	mRNA	3.584592571	4.054155738	6.025978885
493916	pygl	mRNA	3.58160311	3.647984016	5.530451685
334375	buc	mRNA	3.580622255	3.752304312	6.090606651
30498	egr1	mRNA	3.578013228	0.143694543	-0.298749148
565097	duox	mRNA	3.573954903	3.188314159	2.444639977
30114	cth1	mRNA	3.573082299	1.076180895	5.88797818
555835	zp3d.2	mRNA	3.566011494	3.670066834	6.142629821
445158	slc16a9b	mRNA	3.560694314	1.646342414	1.276401568
791844	ca15b	mRNA	3.549077348	3.323469527	6.126729331
100005504	gig2l	mRNA	3.546356659	4.661229749	0.705121359
799734	unc5a	mRNA	3.544987172	3.679045789	5.607901403
114404	cx44.2	mRNA	3.540417227	4.142216108	5.772898203
559442	ptdss1b	mRNA	3.539335018	3.065841504	3.113886623
101885168	rpp25b	mRNA	3.522031526	1.131370998	3.477328371
100003896	ccl34a.3	mRNA	3.510092792	1.757211993	1.115150187
393268	map1lc3c	mRNA	3.507017849	3.712886954	5.832231087
321195	serpina1l	mRNA	3.504943273	-1.182416566	-0.943296389
406280	itih2	mRNA	3.497885643	-0.893477329	0.341675018
100333537	ephb1	mRNA	3.493067854	2.603713676	3.17880653
407729	caprin2	mRNA	3.492962033	3.847686521	5.706077565
30122	wnt8a	mRNA	3.491822637	3.93850975	5.78079057
553976	wnt8-2	mRNA	3.491822637	3.93850975	5.78079057
30594	zp3	mRNA	3.490948695	4.40870457	6.284255465
317643	chrnb3b	mRNA	3.490058464	3.55137278	5.784997564
404206	ccna1	mRNA	3.489835589	4.077276815	5.136002058
393140	lsm14b	mRNA	3.486258289	3.752534044	5.779170677
557181	alg13	mRNA	3.483050118	4.30545741	6.332691486
553522	tdrd1	mRNA	3.467130041	4.217591869	6.059616729
327615	crp2	mRNA	3.464095369	3.729729834	6.035161279
569550	edn2	mRNA	3.459503698	3.363429991	1.142609278
493629	crygn1	mRNA	3.455228955	3.777117321	5.809501098
436974	tmem136b	mRNA	3.442757564	2.772410157	2.754039062
337333	chia.4	mRNA	3.438238157	3.65059161	5.646889187
562344	hs3st1l2	mRNA	3.436905474	1.861724862	1.885675016
570390	apoc4	mRNA	3.432737814	-1.412769319	-0.027473639
567678	avd	mRNA	3.429316594	3.334307253	5.637918831
100003752	krt222	mRNA	3.422461413	3.768036595	4.726654658
562438	lrp13	mRNA	3.422001555	3.852837345	5.847464046
101886947	creb5a	mRNA	3.420381696	0.685265494	-0.009066618
100149910	sycp2l	mRNA	3.411206608	3.705514191	5.830929819
561189	zar1l	mRNA	3.41034111	3.778236957	5.647519697
567406	ahsg2	mRNA	3.408003172	-2.651603664	-5.081097805
492475	trim35-29	mRNA	3.40731012	4.601287	5.899659294
322701	serpina1	mRNA	3.405811441	-1.15933352	-1.256157974
641479	ugt5a1	mRNA	3.40296138	2.028737204	0.894448715
793708	cacna1fa	mRNA	3.402412153	3.220237629	3.461562459
570662	pimr126	mRNA	3.398526529	2.103422789	2.235589175
552924	slc2a15b	mRNA	3.398210096	3.333764876	5.542091876
557817	enpp7.2	mRNA	3.39526834	3.015194622	4.680767403
100006023	acsbg1	mRNA	3.394488279	-0.406043689	-0.697134754
100126802	ifnphi2	mRNA	3.392145982	2.660618374	2.135519713
100134975	il21r.2	mRNA	3.392145982
100170817	skor1a	mRNA	3.392145982
338101	spaw	mRNA	3.392145982	3.373899606
114378	efnb3b	mRNA	3.389031031	3.409571527	4.213975504
564702	syt14a	mRNA	3.389031031	2.631023198	3.47874118
568402	cdk5r1a	mRNA	3.389031031	2.060893709	1.09952179
100270671	gnrhr2	mRNA	3.385889029	1.046522752	3.081791377
566465	apoba	mRNA	3.384327033	-1.615706717	-0.898054186
100537720	buc2l	mRNA	3.384051626	3.494005463	5.743958937
503756	gpm6bb	mRNA	3.3829476	3.326895183	4.824941251
554107	ela3l	mRNA	3.382502784	2.097176976	2.397596874
492763	casp9	mRNA	3.377510569	0.895001025	1.25040248
402990	rlbp1b	mRNA	3.376897121	4.208342798	2.177283011
503711	ccdc106b	mRNA	3.361228974	2.797698354	5.3371376
100151464	cdkn1d	mRNA	3.359259273	2.220259353	0.757611519
613141	itih3b	mRNA	3.343941223	-2.348334419	-0.13837621
100320280	tac3a	mRNA	3.34282453	2.59428208	3.032429668
322451	ctrb1	mRNA	3.34020954	2.35629781	1.947767598
541382	shisa9a	mRNA	3.338243057	1.673158548	0.705121359
554075	pcdh2g28	mRNA	3.335472087	2.29866469	2.253062817
554076	pcdh2g29	mRNA	3.335472087	2.29866469	2.253062817
100034627	atg16l2	mRNA	3.333793777	0.046196992	0.766429029
799352	ndr1	mRNA	3.327132012	2.400769177	5.997162849
558918	slbp2	mRNA	3.320419626	3.386330424	5.70364196
100331208	spink4	mRNA	3.318456549	1.131370998	2.364211994
30200	myog	mRNA	3.318167164	0.632613037	1.61715915
565831	hsf2bp	mRNA	3.316636539	3.12251189	4.416827263
564103	lbx1a	mRNA	3.314472683	3.034765627	4.264460398
797337	kcnab2a	mRNA	3.311960001	3.876353672	4.296540145
387303	gbgt1l4	mRNA	3.309016013	3.635705598	4.021776677
562008	cyp4v7	mRNA	3.30460571	0.976193585	0.973036363
101883830	topaz1	mRNA	3.304121949	4.18429346	6.131398472
497122	xgb	mRNA	3.303742589	3.386375374	5.775050071
100147915	mcm3l	mRNA	3.303412336	3.547467828	5.458912126
563179	zp3c	mRNA	3.298074515	3.164365678	5.598188049
30255	tfa	mRNA	3.291598392	-0.925526585	0.297883667
566192	fstl5	mRNA	3.289020152	4.059218925	5.25922981
101887190	qdprb2	mRNA	3.286191758	3.229120489	5.651948074
322604	shbg	mRNA	3.281372248	-0.450423189	-0.569083028
101884890	nts	mRNA	3.281304351	2.370362783	0.386147122
555180	zp2l1	mRNA	3.278566502	3.311438933	5.539123175
378946	btg4	mRNA	3.266747597	3.606240493	5.759306484
100330288	duox2	mRNA	3.259496315	2.664955946	2.303661984
100148942	gtf2f2b	mRNA	3.258222997	2.85827974	5.660375514
497649	tcf7	mRNA	3.257616254	2.896218929	2.916081414
751830	st8sia7.1	mRNA	3.254272523	3.21684726	5.152778357
321545	serpinc1	mRNA	3.253276833	-0.982635749	-0.995957751
664700	zp2.1	mRNA	3.251965239	3.575489726	5.620798377
677660	retsatl	mRNA	3.244409114	3.492265262	5.68468723
58039	dazl	mRNA	3.243507236	3.329580922	5.881315822
100333665	gbe1a	mRNA	3.237037749	2.983131362	4.088026108
570244	nppc	mRNA	3.23173566	-0.389739525	3.843976118
327403	h1m	mRNA	3.230196181	3.421271084	5.617802707
566432	fmn2b	mRNA	3.227961952	3.15638049	5.410311814
334011	zpcx	mRNA	3.227958847	3.574832823	6.033215988
767738	abi1b	mRNA	3.217232288	3.401688876	4.836220827
570074	smu1b	mRNA	3.217103133	1.196636825	2.556561632
327625	pabpc1l	mRNA	3.216913846	3.551577437	5.849628094
100332846	acsl2	mRNA	3.210219332	3.04648903	5.115325599
259304	twsg1b	mRNA	3.208635651	3.350445663	4.884564025
100000978	polr3g	mRNA	3.192919794	3.541356924	6.032113184
550441	asb5a	mRNA	3.192919794	2.478801408	4.472849722
100334979	tdrd12	mRNA	3.191620549	3.120845188	5.02743263
678536	vtg4	mRNA	3.184842178	-2.727744703	0.011603391
554141	c9	mRNA	3.182159308	-1.116106833	0.233261043
792333	nanog	mRNA	3.179257487	3.611077866	6.30910329
100002545	akap1a	mRNA	3.167351102	3.455100668	5.681149024
448856	s100a1	mRNA	3.16429679	3.228486775	5.762461268
402839	fkbp6	mRNA	3.155913918	2.937049132	5.528528407
100331252	slitrk5b	mRNA	3.152080725	3.017157729	6.517957773
100330765	stk31	mRNA	3.145312854	3.513223601	5.477052831
561978	pi15a	mRNA	3.133899237	1.361267649	3.111878035
568207	sybu	mRNA	3.131080872	3.800733824	4.818741089
558677	zp3a.2	mRNA	3.130192316	3.404090272	5.557341874
566868	scn12ab	mRNA	3.128588675	3.316947354	5.151264751
100037377	kcnc2	mRNA	3.128087709	3.015390557	5.284457286
327377	tuba4l	mRNA	3.121169965	3.376730231	5.502303574
563754	podxl2	mRNA	3.120201547	3.727255583	5.970459996
30593	zp2.5	mRNA	3.113459867	3.590101332	5.699338422
30738	eif4e1b	mRNA	3.113112084	2.940296197	5.338854142
559540	bmb	mRNA	3.107782919	3.455388944	5.418755043
100148022	apoda.2	mRNA	3.107603849	2.620227704	4.433026922
558324	sytl5	mRNA	3.106553456	1.313918272	0.622502863
796164	gpr186	mRNA	3.106376801	1.042835192	-3.294546178
100330435	apobb.2	mRNA	3.105912896	-0.772167504	-0.108728139
407714	zp3a.1	mRNA	3.098035978	3.426820365	5.574104899
494057	fam113	mRNA	3.096167341	3.025983525	5.332575488
100534944	adamtsl3	mRNA	3.092462314	3.316196482	3.171017022
567753	plek2	mRNA	3.091257589	2.506771072	-0.391717188
497629	kitb	mRNA	3.08687032	4.943260701	2.142823977
792516	nfil3-2	mRNA	3.077659158	2.634945845	1.064453115
558708	gabbr1b	mRNA	3.076530307	2.689690042
566397	syt12	mRNA	3.076530307	2.600889107	3.825980691
100004118	pcdh9	mRNA	3.072542555	3.336671284	4.546023885
30546	ntrk1	mRNA	3.072542555	1.09431785	3.47874118
558563	abhd8a	mRNA	3.072542555	3.038390603	4.241281079
792815	dusp19a	mRNA	3.072542555		4.188125916
562059	cacna1aa	mRNA	3.070533631	2.991278181	2.342276344
572134	piwil2	mRNA	3.070445482	3.483295302	5.495169418
431719	elavl2	mRNA	3.070172957	3.892706724	5.636039591
795785	cxcl18b	mRNA	3.068785992	0.423190828	-0.503449194
100462714	qkib	mRNA	3.068654564	3.409571527	2.135519713
114435	neurod2	mRNA	3.068654564		2.235589175
562675	cngb3.1	mRNA	3.068654564	3.038390603	3.135748283
570112	serinc4	mRNA	3.068654564		1.09952179
798281	cdx4	mRNA	3.068654564	2.600889107	5.729659356
100151622	cdca9	mRNA	3.064843699	3.243694225	5.329476583
30479	evx2	mRNA	3.064751849	1.046522752	4.541281187
393758	pde6h	mRNA	3.064751849	1.09431785	4.811504018
556906	nptx2b	mRNA	3.064751849	1.046522752	3.648024692
567702	cacna1eb	mRNA	3.064751849	4.848892095	4.720781938
559754	tmprss13a	mRNA	3.06389148	-1.853164291	1.669153011
100170791	glmnb	mRNA	3.060691876		2.135519713
114457	atp1b2b	mRNA	3.060691876	2.060893709	2.135519713
557661	sox14	mRNA	3.060691876		1.09952179
564906	MGC174155	mRNA	3.060691876	2.103422789
327588	hpx	mRNA	3.054207272	-2.469316805	-2.040505842
65223	try	mRNA	3.05336217	2.450831581	2.211382882
445092	olfm1b	mRNA	3.052144075	0.610704652	0.874233089
572649	bbox1	mRNA	3.045877136	1.811742121	1.38250638
553512	slc27a1b	mRNA	3.045559436	1.015486634	1.871874851
100330676	fam46aa	mRNA	3.028002573	0.612095032	0.338630718
100534752	slc16a1a	mRNA	3.024036323	2.522938879	2.605085084
751636	tmem44	mRNA	3.023239783	2.648434767	5.16066073
796966	c17h15orf52	mRNA	3.021595548	1.710091114	5.263375507
550445	acta1a	mRNA	3.019081126	1.979708212	2.183686782
100137108	hspb9	mRNA	3.006464027	1.620122593	1.121688514
100536999	ccl38a.3	mRNA	2.995278861	2.207108737	4.75385616
100037394	gtf3ab	mRNA	2.994019136	3.337651376	5.521214831
100007317	cacna1hb	mRNA	2.992932353	1.976304087	1.170272804
550345	syt13	mRNA	2.992254322	3.16433938	5.358756104
795901	treh	mRNA	2.990272858	2.005772446	5.866765166
553960	il17c	mRNA	2.97278684	1.514263482	1.036277516
100536080	htr7	mRNA	2.970478289	2.456935105	-0.169598032
572911	asz1	mRNA	2.96977047	3.225429702	5.42633062
64692	zp3b	mRNA	2.965491743	3.471765314	5.551569556
797938	hbegfa	mRNA	2.964414942	1.548774354	1.380490804
494098	rab25a	mRNA	2.952997073	2.168341075	0.705121359
447909	tgm2a	mRNA	2.951681589	1.64917732	1.256182149
81583	cldnd	mRNA	2.941197166	3.908202794	5.909947152
100003935	trim35-3	mRNA	2.940611729	1.87122768	0.788183559
449534	nitr8	mRNA	2.936245323	0.594674426	2.648754844
492775	rundc3b	mRNA	2.934535481	2.737029443	4.66343459
555786	npm2b	mRNA	2.933431467	3.224179397	5.336742309
79186	sst2	mRNA	2.931327728	3.762855763	4.075119835
369189	zar1	mRNA	2.931274414	3.506405333	5.617534221
30735	irbp	mRNA	2.912994632	2.444161379	6.030387642
368316	ccnb2	mRNA	2.912480224	3.232015018	5.279153176
541408	prss60.2	mRNA	2.901459657	2.636900342	2.078016991
373074	dnd1	mRNA	2.897548538	3.532475614	5.598151546
566546	plxnb3	mRNA	2.895294591	3.173970336	3.999254116
555482	tacr3a	mRNA	2.894953913	1.680235012	0.347366919
795517	mos	mRNA	2.894066336	3.0075777	5.120341501
114439	zp2.3	mRNA	2.892263583	3.247522411	5.385766327
767681	btr12	mRNA	2.89183164	2.622165296	3.617630583
568523	ftr84	mRNA	2.891178383	1.738339306	3.359177713
30586	dlx6a	mRNA	2.889915551	3.242423957	4.662648454
574007	zp3.2	mRNA	2.887643052	2.920486776	5.177206876
641327	ca10a	mRNA	2.886078565	2.717298985	4.472351443
100002791	col28a2b	mRNA	2.885860118	0.914451557	2.650558882
559467	asb10	mRNA	2.885537343	2.325888746	0.836189122
100007673	gpr160	mRNA	2.877851326	2.550516401	4.432405481
100004155	fam110a	mRNA	2.877665918	2.281697887	2.933938798
793049	fgfbp2a	mRNA	2.87751545	1.023474028	0.641376906
792623	dusp27	mRNA	2.875121962	2.167161238	1.932076696
30742	bmpr1ba	mRNA	2.86650437	2.381666217	4.692818461
559882	mkrn4	mRNA	2.86435306	2.846056002	4.925971655
497646	gadd45bb	mRNA	2.863969357	1.131974251	0.398618153
394051	sh2d3cb	mRNA	2.863279959	2.077514618	0.285572039
553997	pcdh1g9	mRNA	2.856731891	1.838730377	1.714927922
101886353	fgfbp1b	mRNA	2.854544198	2.367041904	1.254841237
100149148	myha	mRNA	2.853913737	-0.354305963	2.008151113
100038771	slc13a4	mRNA	2.846071893	-0.940595331	0.647934884
448858	txnipb	mRNA	2.839267562	0.672062916	1.260412519
555269	vrtn	mRNA	2.835469276	3.662561435	5.170198921
550458	tubb6	mRNA	2.830575923	2.554047814	1.69778557
777608	fhdc3	mRNA	2.827436931	2.565747057	5.112458983
559251	zp2l2	mRNA	2.818761156	4.786716038	6.333873263
100006246	dhx32a	mRNA	2.817063984	2.479575435	4.956403715
286831	lamb4	mRNA	2.810741263	1.64917732	3.426059294
751703	lcn15	mRNA	2.810238621	-0.649817817	-0.180441397
550423	f3b	mRNA	2.808453106	0.672402279	0.730060996
798788	gpx3	mRNA	2.806161819	-0.359601614	0.42158486
192309	tpi1a	mRNA	2.803185388	2.881599386	4.94344803
100002610	nlgn1	mRNA	2.802404466	2.100927535	4.528837706
100004296	tb	mRNA	2.798970281	2.34903368	2.101118857
100537719	bicdl1	mRNA	2.79430561	2.104536401	2.369519604
335836	slc1a2b	mRNA	2.79295501	2.460693364	3.420461378
100320028	plat	mRNA	2.789868002	2.347222891	1.008495596
571393	map7a	mRNA	2.788066285	1.48784129	3.81955428
100005110	c1ql2	mRNA	2.782951858	2.185939179	2.810657879
768163	chtopb	mRNA	2.780897902	2.039534365	4.659855805
101883927	ccser2b	mRNA	2.780485162	2.115191574	2.921728408
402785	bicc2	mRNA	2.779310949	1.219633603	1.284743601
406539	amy2a	mRNA	2.778814667	1.814035262	1.683233447
561001	cd83	mRNA	2.777465827	0.556982636	-0.181780677
553599	fign	mRNA	2.763388978	3.577179485	4.683701974
81581	cldnb	mRNA	2.759278509	1.482825716	0.569570575
751718	rab33a	mRNA	2.75594376	2.760844267	3.896968371
553699	vtna	mRNA	2.754218392	-1.0513761	-0.051013067
564818	adad1	mRNA	2.753285279	3.106513037	5.221919767
553701	gda	mRNA	2.752887487	1.387172142	0.471648729
373870	vax1	mRNA	2.748311901	1.179363369	3.757487955
563150	nr1d4a	mRNA	2.747369471	0.329108407	0.417073496
327616	zp3d.1	mRNA	2.744771736	2.797450453	4.798315755
402914	her12	mRNA	2.740612855	2.783609741	2.470298051
791578	dhrs11a	mRNA	2.739695494	3.086331766	2.132334623
564279	tnip2	mRNA	2.734403737	0.391156299	-0.269727564
793897	psme4a	mRNA	2.727495822	1.912270835	1.743019768
550266	acer1	mRNA	2.726656307	3.184689441	3.763513553
564156	b3glctb	mRNA	2.722687498	3.342124653	4.173049603
447903	dhrs13a.2	mRNA	2.717804982	2.48086514	4.68779003
447843	ctrl	mRNA	2.71683782	1.879256749	2.284591225
449816	elovl1a	mRNA	2.714530414	2.529901747	4.48750866
394199	chrna7	mRNA	2.710506306	2.486058996	2.505598659
558046	trim2b	mRNA	2.710506306	2.364729444	3.809668696
565032	hmcn2	mRNA	2.70921777	1.575848686	5.419728302
557999	tdrd5	mRNA	2.703826204	2.653746005	4.827799719
677742	lgals3bpa	mRNA	2.695974343	3.08718599	1.559173143
560875	cacna1ha	mRNA	2.695482305	3.284702966	3.348802788
798102	nmba	mRNA	2.692114557	-1.931217724	1.419996188
30355	apoa1a	mRNA	2.689969393	-0.929677837	-2.136106262
791218	aifm4	mRNA	2.677888438	2.129474146	4.466851171
403129	frmpd4	mRNA	2.674451331	2.966950619	4.240367493
100526816	cfhl3	mRNA	2.668775769	-0.794779234	-0.382771686
100007940	cbln12	mRNA	2.661378392		4.340781102
30542	foxb1a	mRNA	2.661378392	1.046522752	1.214141268
393724	rpe65a	mRNA	2.661378392		1.09952179
492507	crhb	mRNA	2.661378392	2.017313393	3.240222274
494571	nitr7a	mRNA	2.661378392	1.09431785	2.755507766
558093	impg2a	mRNA	2.661378392	3.0609392	2.610991312
572108	pax1b	mRNA	2.659862268	2.322411646	5.464131083
100331471	gpr63	mRNA	2.659755822	2.230989383	3.979287122
100004138	oxgr1a.2	mRNA	2.656191457	2.103422789	3.436348691
100147853	or128-10	mRNA	2.656191457	2.060893709	1.09952179
100150352	igfbp6a	mRNA	2.656191457	3.355699965	4.392316988
100534809	sparcl2	mRNA	2.656191457	2.103422789
30169	neurod1	mRNA	2.656191457	1.046522752	1.214141268
436668	faimb	mRNA	2.656191457	3.660791925
767768	cdh18a	mRNA	2.656191457	1.09431785	5.425447503
798174	11-Mar	mRNA	2.656191457	2.103422789	3.720742565
553169	gstp2	mRNA	2.655622563	0.928706789	0.028840735
561623	cnksr2a	mRNA	2.652847182	-0.38961986	3.328655536
100006128	mespab	mRNA	2.651017268		2.135519713
107980438	syn3	mRNA	2.651017268	2.060893709	1.214141268
30651	pth1rb	mRNA	2.651017268		4.828058491
562244	arhgap23b	mRNA	2.651017268	1.046522752	3.135748283
563903	rad9b	mRNA	2.651017268	1.09431785	3.720742565
564371	kcnc3b	mRNA	2.651017268	4.499793362	6.168937125
572332	rnf43	mRNA	2.651017268	1.046522752	2.610991312
798635	slc6a17	mRNA	2.651017268	2.060893709	2.685031591
559856	vtg7	mRNA	2.648886624	-3.883656328	-0.219065642
566042	rbm46	mRNA	2.648328528	2.594302673	4.297005256
100149732	rxfp3.3a2	mRNA	2.645787876	1.046522752	1.09952179
100150876	aifm3	mRNA	2.645787876	2.103422789	3.436348691
101882404	shisa8b	mRNA	2.645787876	3.355699965	4.293879025
101882680	majin	mRNA	2.645787876	3.848945059	3.520151136
324857	olig4	mRNA	2.645787876		4.188125916
335152	prss60.3	mRNA	2.645787876	3.660791925	1.214141268
541533	scrt1b	mRNA	2.645787876
568823	kcnj1a.5	mRNA	2.645787876	3.10540602	2.235589175
58069	mespaa	mRNA	2.645787876	1.046522752	5.422620838
64810	vent	mRNA	2.645787876
65088	oprm1	mRNA	2.645787876		2.135519713
399692	cyp17a1	mRNA	2.643222061	2.873774576	5.065633813
100330259	dusp8b	mRNA	2.639897734	1.977463398	0.819098405
100885772	cmasb	mRNA	2.638423088	1.958100183	2.861143936
100170783	slc1a7a	mRNA	2.63635778	0.628771158	1.70433803
570191	aqp9b	mRNA	2.63635778	2.626840106	3.133179125
568142	map3k7cl	mRNA	2.632607553	2.452980513	1.963653915
100001113	mcoln3b	mRNA	2.632476557	2.737981428	4.885229149
100334173	tgm1	mRNA	2.629284319	1.257910252	1.653114173
565329	sqleb	mRNA	2.629284319	-0.384705261	-1.739814554
65233	six4a	mRNA	2.626945353	1.407639312	1.99424636
564511	vdrb	mRNA	2.626003463	2.492534292	1.902583191
405886	pth1a	mRNA	2.624157031	2.050161061	5.538700794
114440	zp2.6	mRNA	2.620308217	2.716623407	4.880427102
561445	slc5a5	mRNA	2.619125804	4.214868146	6.716000585
557840	yjefn3	mRNA	2.61710301	0.668937177	0.905436565
437006	nxph1	mRNA	2.616491041	0.44711619	3.993513579
403075	l3mbtl3	mRNA	2.615517152	2.380575122	4.024538848
100536162	pde1cb	mRNA	2.611438876	0.594674426	2.592997141
30466	ascl1a	mRNA	2.611438876	2.934825491	0.554485998
566998	pde4d	mRNA	2.611438876	1.930164285	1.929426689
791484	rbp1	mRNA	2.608375365	3.204943814	5.283863322
406206	mnx2b	mRNA	2.606930785	0.546504417	3.530667288
100005471	lzts2b	mRNA	2.606492785	1.228576424	2.096363534
556800	chst3b	mRNA	2.605150754	1.143774693	3.807415392
560703	mmel1	mRNA	2.605150754	1.402793376	1.841837452
326018	sst1.1	mRNA	2.604667064	-2.860703729	0.998929826
322453	prss59.1	mRNA	2.602754894	2.149913928	1.650524904
393468	vstm2l	mRNA	2.601019806	1.941920851	5.026804211
445185	morc3b	mRNA	2.597442974	-1.431707633	1.565302513
100141350	crp3	mRNA	2.594994985	0.544055046	1.233974589
554167	tnfb	mRNA	2.569390638	0.113358159	-0.440418472
563665	c3b.1	mRNA	2.564699753	-0.053355031	0.666433875
30765	prtfdc1	mRNA	2.560228705	1.890718584	4.098354581
557002	myt1a	mRNA	2.556998465	1.267992194	1.83877676
100001900	ponzr10	mRNA	2.556068209	-1.360523484	0.347366919
450002	tecrl2b	mRNA	2.555193987	3.284851743	5.24800958
360143	mxb	mRNA	2.54899798	5.346469868	1.831910532
415107	bves	mRNA	2.545108451	1.438875064	1.976310114
368200	piwil1	mRNA	2.544106531	3.253326171	4.870322466
406379	tdrd7a	mRNA	2.543068109	2.812790246	4.888341523
195817	lmnl3	mRNA	2.542903626	2.526804288	4.67065892
394198	fosab	mRNA	2.539478853	-1.07351954	-1.138618848
393113	upp2	mRNA	2.535358553	2.166409338	2.66701885
553614	itih3a	mRNA	2.534761215	-1.910965835	-0.768504652
723994	crb2a	mRNA	2.531007603	2.778447287	2.038595257
567338	pld6	mRNA	2.53057195	2.450050725	4.574263897
445562	st3gal2	mRNA	2.529201917	2.534305596	4.667907422
415100	nfkb2	mRNA	2.521514374	0.932521922	0.641175321
568835	slc27a6	mRNA	2.520329175	1.974443376	4.265733599
569271	ankdd1a	mRNA	2.515456035	1.234323555	2.577815475
406849	trim36	mRNA	2.514185369	2.624187313	5.057354749
100001603	brinp3a.2	mRNA	2.513694272	2.745289023	4.263764452
100330698	sgpp2	mRNA	2.510062892	1.797585797	3.018198689
100034580	cacng6a	mRNA	2.509326579	0.184871238	2.433510856
100536873	acot12	mRNA	2.507914158	0.727972083	0.291721024
492766	svopl	mRNA	2.506571121	2.644666998	3.057708644
492346	fosb	mRNA	2.50648684	0.173174374	-0.617484802
100148645	cacna2d3	mRNA	2.499458688	-0.028325823	4.55075498
100003937	adamts12	mRNA	2.496170399	2.089261778	2.755499104
100535864	cipca	mRNA	2.494790434	-0.489728707	0.254443616
415097	zic6	mRNA	2.49068335	1.527241036	3.728105185
140631	nanos3	mRNA	2.488422085	3.17816985	5.539679455
751637	frmd7	mRNA	2.487860022	0.67438765	-1.240521174
100001423	fjx1	mRNA	2.486329802	2.74985571	4.609155468
565665	tdrd6	mRNA	2.47957371	2.686585498	4.764239113
793907	igfbp1b	mRNA	2.475755931	0.712164476	1.30425944
568084	grip2a	mRNA	2.475567749	2.993571539	4.937482274
100526814	rbm11	mRNA	2.474166062	1.390734503	4.034309494
497642	fgf14	mRNA	2.465981738	2.489405629	4.10328011
566577	nkd3	mRNA	2.46331401	2.875187371	0.966362775
405850	foxg1b	mRNA	2.459137649	1.383763653	0.141257149
553726	trim35-7	mRNA	2.458772126	0.86213104	2.473904911
335737	nfil3-5	mRNA	2.454028233	1.986968801	0.18211883
557717	stxbp1b	mRNA	2.447935489	2.948315346	2.861143936
393314	pias4b	mRNA	2.447274386	2.698343421	4.768646655
568052	celf5a	mRNA	2.44542142	0.586092215	2.754039062
550388	srd5a2b	mRNA	2.444783543	-2.661562674	-0.229081256
79079	cpeb1a	mRNA	2.443195759	4.879618819	1.766849894
100004469	igsf11	mRNA	2.443146347	2.18357151	3.338523873
100144399	lrrc3cb	mRNA	2.443146347	2.212328488	2.728564607
100329926	wscd1a	mRNA	2.443146347	1.257910252	2.90680014
100331536	tmtops2b	mRNA	2.443146347	-1.813606514	2.435376038
100535766	vegfbb	mRNA	2.443146347	-0.336893118	-0.214893289
792465	mturn	mRNA	2.443146347	1.199427323	1.39162138
568145	fam89a	mRNA	2.442277224	2.317019946	4.223816805
556658	pi15b	mRNA	2.440680432	1.102171409	0.921241649
567801	serping1	mRNA	2.440150763	-0.888695028	-0.722017483
100034463	plin1	mRNA	2.438996949	1.64917732	3.338523873
793127	c8b	mRNA	2.43879612	-1.484821967	-0.20808987
794891	ccl19a.1	mRNA	2.437217296	2.557810894	0.568329721
560609	tshr	mRNA	2.437113955	1.923899504	1.322640507
558156	ttll11	mRNA	2.435451478	2.387384279	3.030366178
568643	dscama	mRNA	2.434831099	0.03485141	2.21202391
571891	cntnap5b	mRNA	2.429216427	3.448821911	4.455546185
559076	klf11b	mRNA	2.424017288	0.931582282	0.243507087
405773	tead1a	mRNA	2.419772473	1.956054521	3.131026946
368725	parapinopsinb	mRNA	2.418918123	1.547112777	4.179745737
565590	golga7bb	mRNA	2.418918123	1.219633603	1.71870747
565790	lrrc24	mRNA	2.418918123	1.598440835	1.61715915
100003113	tmem200c	mRNA	2.416781629	0.594674426	2.466340361
100008101	nr4a2a	mRNA	2.416781629	1.946453121	2.435896933
563345	cntnap2b	mRNA	2.416781629	2.427307614	1.71870747
100034538	nkd3l	mRNA	2.414187103	1.913110193	5.682844916
64809	zbtb22b	mRNA	2.413445309	2.405483776	4.742478964
550575	rgra	mRNA	2.412106618	-1.384184449	0.271884583
100006972	a2ml	mRNA	2.407659399	-0.153535583	0.514474851
571082	rad21l1	mRNA	2.391248363	2.511751322	4.681609805
100322182	svilb	mRNA	2.39016514	2.435351364	3.83117147
403003	fgf13b	mRNA	2.380030164	3.601368663	1.762061083
321928	phgdh	mRNA	2.37735937	2.591718543	4.089925074
565074	c3a.3	mRNA	2.375119645	-1.437720117	-0.271580782
792160	irf1b	mRNA	2.371871288	1.096627936	-0.349735459
60641	sox9a	mRNA	2.369751835	0.2333435	-0.034191908
555134	st8sia2	mRNA	2.368927778	3.319989578	5.279290472
30600	mid1ip1a	mRNA	2.368587549	2.729214873	1.971474863
327471	wee2	mRNA	2.366715753	2.395124217	4.422502967
557421	cbarpb	mRNA	2.362894746	0.187729615	1.951767158
565968	ahsa1a	mRNA	2.358408858	1.418554435	0.178849487
558437	gpat2	mRNA	2.358184224	2.945251895	4.816322503
100415794	ugt5d1	mRNA	2.358048082	-0.959902685	-1.991519259
564497	tnfaip3	mRNA	2.357452053	0.63033522	-0.750841937
571738	pla2g1b	mRNA	2.351826678	0.248517491	2.290638341
565714	wnt7aa	mRNA	2.349840398	2.210768105	1.198617396
798510	uncx	mRNA	2.347178661	3.036755745	4.620160181
100149526	sall1b	mRNA	2.342621992	2.751570018	1.822695184
445133	kctd15b	mRNA	2.33790093	2.584706375	4.041247588
567724	snai3	mRNA	2.33790093	3.389051384	4.999272711
550337	slc38a11	mRNA	2.336424958	1.525333927	3.987011008
751784	htr2b	mRNA	2.335719866	0.331096658	0.068624579
797834	nfkbib	mRNA	2.328648096	0.677600508	-0.030185086
100002387	mgarp	mRNA	2.327592023	2.162710432	4.227415522
557188	vwa10.2	mRNA	2.327253576	1.350270116	-1.969118898
393704	gabra6a	mRNA	2.321147349	1.764479165	5.055673302
334017	pla1a	mRNA	2.312796376	2.120249624	1.216887144
100001989	fam149a	mRNA	2.305876207	2.425958529	4.251182793
100333407	adamts9	mRNA	2.304457197	0.157521131	0.95859159
767804	vwde	mRNA	2.304457197	0.901386123	-1.274649099
393836	stx11b.1	mRNA	2.303517316	-1.371681558	-0.86712169
100136840	serpine1	mRNA	2.301011122	1.817230663	1.438493612
436944	clrn1	mRNA	2.295315392	1.216554725	1.549903964
570133	fam83c	mRNA	2.292669018	2.740762631	2.710003199
567441	ifit10	mRNA	2.292088787	4.229752438	0.571394088
100331714	fut8b	mRNA	2.283845529	2.266601402	2.173417792
555251	inaa	mRNA	2.281372176	0.84234973	1.02243766
794613	grhl3	mRNA	2.280989721	1.198537765	0.680508004
436604	uox	mRNA	2.280676719	-1.980961581	-2.248126773
558559	lrit3a	mRNA	2.279701885	2.72176565	4.520814184
724048	fgf21	mRNA	2.276218711	0.953478457	0.604695515
393604	srfb	mRNA	2.266479652	0.808700923	0.437695897
322508	h1fx	mRNA	2.262500419	0.634309767	0.182303291
664753	trim55b	mRNA	2.261595095	0.245574576	2.133309143
100535758	cnbd1	mRNA	2.25469332	2.037436214	3.168223212
793309	cyp27b1	mRNA	2.253886114	-0.052291695	-0.232825113
100144567	cbln13	mRNA	2.246162207	-0.068280421	1.063096455
449999	ccdc149a	mRNA	2.245126356	0.978372615	2.254975379
100125749	clstn2	mRNA	2.241945293	0.87809341	2.166361099
100006456	fmnl2a	mRNA	2.240965821	0.867223894	0.167041507
553279	st3gal1	mRNA	2.240866068	3.571215566	6.557398379
565892	cx34.5	mRNA	2.240305813	0.954844685	2.622806439
767662	slc25a38a	mRNA	2.237635772	-1.066936359	1.446813181
560145	col27a1b	mRNA	2.237119739	2.071325823	0.322926436
323201	marcksb	mRNA	2.236790387	2.648376388	4.46426884
101884562	dcdc2c	mRNA	2.236261129	-2.789417909	2.046161355
563151	prdm14	mRNA	2.236261129	-0.38961986	-0.269018273
101884222	adam12	mRNA	2.22606327	2.233280051	2.093306135
406570	wfikkn1	mRNA	2.225336987	2.226631972	1.322640507
497576	ttc22	mRNA	2.224483386	2.186369211	0.425799967
30269	shha	mRNA	2.224178511	-0.820256481	1.225761477
30238	en2b	mRNA	2.2225344	1.227197494	-1.739814554
449805	glipr2l	mRNA	2.219025982	2.038470513	3.057456259
327651	tmprss4b	mRNA	2.218637195	2.213053906	4.371178965
102725540	trpc7b	mRNA	2.218244795	1.648933551	4.116840026
60658	nos1	mRNA	2.216982484	1.732303053	3.227648622
100005459	spsb3b	mRNA	2.216075075	0.467365557	1.250335847
100124531	loxl5b	mRNA	2.214964938	1.028305135	2.941989917
563369	cyp2r1	mRNA	2.214080047	2.137907302	3.195956323
566039	v2rl1	mRNA	2.20719101	-0.889154838	1.225916441
557675	c1galt1a	mRNA	2.206969852	2.335055755	3.870477763
563896	slc26a3.2	mRNA	2.20670262	-0.670900353	0.477612258
565254	pkdccb	mRNA	2.206178722	2.030380176	1.469607229
252846	myo7aa	mRNA	2.20500499	1.821362939	0.210641239
449556	ttr	mRNA	2.204944733	-1.148253924	-2.55166076
559451	abtb2a	mRNA	2.20480425	1.923323573	0.397961667
30333	pou5f3	mRNA	2.203617814	2.668532968	4.96660743
30650	pth2r	mRNA	2.199462128	1.504975309	2.363498979
569836	erbb4b	mRNA	2.199276363	3.030464741	4.166786879
30212	gsc	mRNA	2.198443539	1.073737498	2.443887368
100000844	map6a	mRNA	2.198219029	1.547112777	4.241766563
100188894	il4	mRNA	2.198219029	5.072197501	3.338309452
568371	asb14a	mRNA	2.198219029	1.131370998	-0.376745587
572245	noxo1a	mRNA	2.19800136	0.027353172	-0.244078723
567200	lactbl1b	mRNA	2.196697306	3.907338384	3.259838715
570494	myadml2	mRNA	2.196697306	1.86970776	-0.262109817
394160	bokb	mRNA	2.1954936	2.29562511	3.997594824
799312	iqcc	mRNA	2.195266744	1.843141964	2.868196573
548336	ak5l	mRNA	2.194485054	2.872183627	4.099520984
798892	cxcl11.1	mRNA	2.193634931	2.798700068	0.57025997
324381	fkbp10b	mRNA	2.191935213	2.0095547	3.683924313
777630	tmprss4a	mRNA	2.19141163	2.460673	3.00234613
556925	rfx6	mRNA	2.188367599	0.861036728	2.818426844
30174	nog1	mRNA	2.188172296	1.576544994	1.348305304
373874	ripk2	mRNA	2.188165278	1.439338766	3.797395394
394171	shox2	mRNA	2.186586591	1.377757443	3.34987783
448857	trim25l	mRNA	2.186586591	3.202853024	4.748724871
100330695	galnt13	mRNA	2.184977637	1.322432122	3.780521118
101882119	opn9	mRNA	2.179803947	0.546504417	-0.262109817
564867	cers6	mRNA	2.174531129	2.57264234	1.478952085
387260	scarb1	mRNA	2.173072652	1.838890116	4.07712493
336038	junbb	mRNA	2.17024385	-0.45795338	-0.906145652
326729	pif1	mRNA	2.163568703	2.466154189	4.306381703
566030	pimr186	mRNA	2.154550656	1.214578525	-1.518975688
560869	elf3	mRNA	2.152734394	0.282369283	-0.266333147
562813	gnb5a	mRNA	2.152379893	1.81950173	0.608387927
445568	gipc1	mRNA	2.150431356	0.807864274	2.761500534
564060	serpina7	mRNA	2.150293232	-1.748074933	-0.649685785
568715	rin1a	mRNA	2.150209555	0.932653557	0.3800067
64000	lima1a	mRNA	2.149088193	1.499935698	0.955519058
58099	arntl2	mRNA	2.148128192	0.71953366	2.548744974
553216	pm20d1.1	mRNA	2.146876771	2.10177945	3.400305535
336159	optn	mRNA	2.142413509	0.458269029	-0.226508695
450060	cyp2aa8	mRNA	2.13977437	1.372263394	3.914823974
402807	pvalb7	mRNA	2.138625386	-0.661026646	0.290597402
100331984	galnt3	mRNA	2.136849446	1.09656856	1.079575521
100330479	ccni2	mRNA	2.136604559	1.171279044	1.318101792
567050	usp28	mRNA	2.134907427	1.522359335	1.245492733
792828	pard6a	mRNA	2.133883749	1.392670161	1.572529744
565213	slc9a5	mRNA	2.131610991	0.529154715	-0.419739408
393891	fbxo32	mRNA	2.130020797	1.340263034	2.91923858
100150678	taf4b	mRNA	2.128390077	2.111598541	4.446944695
436719	cldn15lb	mRNA	2.127405619	0.242290421	-0.943560436
30079	btg2	mRNA	2.12585333	-0.435491739	0.301369741
567366	prr11	mRNA	2.125492288	1.890880494	3.642979736
553940	pcdh1gb9	mRNA	2.125390177	1.448158866	1.24353846
562810	pmelb	mRNA	2.12371066	3.286838602	1.133309038
557735	urad	mRNA	2.121710008	-3.787656793	-2.297759739
100000532	rpp25a	mRNA	2.119483288	0.866435526	0.968525534
559300	fam78aa	mRNA	2.117938118	2.049042075	3.622682665
447866	arrdc3b	mRNA	2.117376299	0.55669725	0.200723313
556921	arl14	mRNA	2.113569758	1.232509698	2.746847672
30642	gdf7	mRNA	2.109854442	0.054057171	0.841096978
571388	hmgcll1	mRNA	2.10950046	2.606109965	-1.190206081
101883928	gng4	mRNA	2.108472637	0.961757257	1.906250823
791190	tmem266	mRNA	2.104902174	2.508993359	4.75154473
567969	foxo1b	mRNA	2.104097205	1.398552286	0.333498778
100149559	cbln11	mRNA	2.103707048	0.439158371	1.415446276
100535325	rgs7b	mRNA	2.103602058	0.979861176	0.295141513
568897	mei4	mRNA	2.103597485	1.365909143	2.086575008
30300	her2	mRNA	2.100822046	1.364213407	5.030860525
30240	fbln1	mRNA	2.099496812	1.142648607	1.058153762
566745	jac2	mRNA	2.097536589	4.130526425	5.698678456
100307070	s100a11	mRNA	2.095741161	-1.366071872	0.229920036
503595	tnfsf10l4	mRNA	2.095723148	1.176849509	2.626329124
81586	cldng	mRNA	2.09406506	2.597650017	4.514816136
447860	acsl5	mRNA	2.087901288	1.326176978	4.143739938
794222	cacng4b	mRNA	2.084725016	-1.39532907	-2.753988635
566533	pax7b	mRNA	2.083386416	1.754462689	5.567951562
336673	ch25hl1.1	mRNA	2.080607191	0.215515205	1.973666361
353180	mchr1b	mRNA	2.080458622	-0.05258077	2.074549084
368779	phlda3	mRNA	2.080229262	1.362490297	0.272171341
447899	rtkn2b	mRNA	2.079304444	1.936701328	3.821624926
100331959	igfn1.3	mRNA	2.076193586	1.046522752	3.927905692
30596	hbbe3	mRNA	2.076193586		1.09952179
325288	olig2	mRNA	2.076193586	3.355699965	4.585551143
335789	crygmx	mRNA	2.076193586	1.046522752	3.024230572
436678	arr3a	mRNA	2.076193586		3.47874118
554013	pcdh1g29	mRNA	2.076193586	3.10540602	2.029425602
556575	lratb.2	mRNA	2.076193586
562782	ano8b	mRNA	2.076193586	2.060893709	6.42837323
562853	kcna2b	mRNA	2.076193586	3.083152713	2.135519713
565375	kcns3a	mRNA	2.076193586	2.060893709	2.755507766
567049	myrip	mRNA	2.076193586	1.046522752	2.029425602
569360	dcc	mRNA	2.076193586	2.600889107	2.135519713
654781	tas1r1	mRNA	2.076193586	2.631023198	1.214141268
798482	gpr139	mRNA	2.076193586	1.046522752	2.685031591
564172	tmem64	mRNA	2.07595964	1.159442662	3.028847487
563863	fbxo10	mRNA	2.073397038	2.515516124	4.059812294
100000277	atg2b	mRNA	2.068650777	3.848945059	4.241281079
100002665	lenep	mRNA	2.068650777	2.017313393	1.214141268
100006646	dfnb59	mRNA	2.068650777	1.09431785
100034753	rargb	mRNA	2.068650777		1.214141268
101886516	prdm6	mRNA	2.068650777	1.046522752	2.610991312
30071	tbx5a	mRNA	2.068650777	4.598856592	5.492186593
368245	fgf19	mRNA	2.068650777	3.336671284	4.135798503
402853	uts2b	mRNA	2.068650777	1.09431785
405774	uts2a	mRNA	2.068650777	2.060893709	3.024230572
449789	cabp1a	mRNA	2.068650777		2.135519713
553163	ism2b	mRNA	2.068650777	2.689690042	2.235589175
557590	zbtb43	mRNA	2.068650777	3.083152713	1.214141268
558797	impg1b	mRNA	2.068650777	1.046522752	3.47874118
559270	slc1a6	mRNA	2.068650777		2.823602607
561422	pimr110	mRNA	2.068650777	2.060893709	1.09952179
565530	cux2b	mRNA	2.068650777	4.630865161	7.067214002
58057	pou4f1	mRNA	2.068650777	3.038390603	4.943180746
64807	vox	mRNA	2.068650777	3.874710763	3.135748283
678611	krt93	mRNA	2.068650777		4.946216558
793804	ecrg4b	mRNA	2.068650777		1.214141268
794647	taar11	mRNA	2.068650777
797595	epha5	mRNA	2.068650777	1.09431785	4.457738875
83412	glrba	mRNA	2.068650777		4.541281187
555788	srgap1b	mRNA	2.067482266	2.611581557	4.276132959
768198	klhl24a	mRNA	2.062312958	2.218446288	2.998492273
100534822	iffo2b	mRNA	2.062137822	2.054964071	1.451521423
100034493	pimr92	mRNA	2.061075563	3.083152713	2.029425602
100330960	bdkrb2	mRNA	2.061075563	4.049702256	3.436348691
30660	mtnr1al	mRNA	2.061075563
30668	mtnr1bb	mRNA	2.061075563
407077	nkx1.2lb	mRNA	2.061075563		1.214141268
493600	pcdh2ab12	mRNA	2.061075563	2.103422789
558801	fezf1	mRNA	2.061075563	2.060893709	1.09952179
561511	trim35-25	mRNA	2.061075563	3.887445849
561535	zmat3	mRNA	2.061075563	2.103422789	2.685031591
565203	gpr185b	mRNA	2.061075563	1.046522752	2.135519713
568143	car15	mRNA	2.061075563	1.046522752
568708	pimr175	mRNA	2.061075563	2.689690042
571246	hs3st2	mRNA	2.061075563
798655	tmem264	mRNA	2.061075563	3.615616209	4.293879025
81883	nkx2.1	mRNA	2.061075563	1.046522752	3.47874118
373872	fyna	mRNA	2.061043502	2.031621227	3.572054144
564304	cidec	mRNA	2.06043327	1.648054416	1.776887924
559080	cftr	mRNA	2.059219195	-1.158963349	0.368947851
100125912	prkg2	mRNA	2.057253935	2.211845431	4.159727681
100537436	ppef2b	mRNA	2.05399838	0.34419558	-1.299707887
393728	slc25a51a	mRNA	2.053086849	2.65088713	5.094821327
641469	ntn2	mRNA	2.048843149	1.216554725	-1.82165244
768155	leng9	mRNA	2.045738202	0.764991615	0.986276398
571427	ftr15	mRNA	2.044003644	1.252340252	0.918534106
368278	ldlrap1a	mRNA	2.043879491	1.682153098	1.936588725
101886605	adamtsl5	mRNA	2.043623114	1.465064243	1.28719671
799247	capn12	mRNA	2.043159812	1.825274757	3.379352945
100384901	ugt1a4	mRNA	2.037398597	-4.42257879	-0.684609794
799627	ptpn21	mRNA	2.034510789	0.866565863	2.342939816
564789	zcchc2	mRNA	2.033514774	-0.029639756	0.957232019
404621	loxa	mRNA	2.032695908	0.729116382	1.141358856
557593	ccnj	mRNA	2.032386044	2.418729242	4.165675331
556752	itgb8	mRNA	2.026880323	1.320267341	0.46243854
793760	klf6b	mRNA	2.026064872	1.631623523	2.122629274
557905	ankrd33bb	mRNA	2.023891544	1.238107915	3.529885153
563964	cxcl11.8	mRNA	2.023363608	3.477048513	1.7475693
100001739	mmp25a	mRNA	2.02140248	0.419585365	2.970330225
550608	apoa4a	mRNA	2.019628882	-1.843276983	-0.7727596
406601	stap2b	mRNA	2.01960136	1.189252159	3.025671976
58098	arntl1a	mRNA	2.019088395	1.756882666	1.981099833
30499	evx1	mRNA	2.018142116	2.023032196	3.980660009
100008445	plaua	mRNA	2.013038589	1.528086074	1.309124608
322228	bhmt	mRNA	2.009738283	0.175948601	0.062941319
751764	bmf2	mRNA	2.009695372	1.315214016	1.052194914
550353	histh1l	mRNA	2.000084384	0.464664327	0.187547655
570478	cmpk2	mRNA	1.996986523	3.307587663	1.248082098
565117	cel.2	mRNA	1.993138949	1.120239598	1.00256519
445230	diaph3	mRNA	1.990984867	2.185938955	3.743804003
550599	slc35a3b	mRNA	1.990648139	1.519568536	3.018517167
570925	hoxc11b	mRNA	1.990012661	0.424790314	0.30339049
368273	trpn1	mRNA	1.983996018	2.874337525	3.454890511
569074	hapln1b	mRNA	1.981530939	2.1310858	0.985401307
393564	nr2f1b	mRNA	1.980376276	1.707211548	2.764875783
100005566	f11r.2	mRNA	1.979434616	1.545446078	0.015193073
492474	dennd2db	mRNA	1.979052714	2.086063533	3.633953706
100150428	cacna2d4b	mRNA	1.977405663	2.527183835	2.796527767
100332929	gna15.2	mRNA	1.976697524	1.618647809	1.146235992
30689	epha2a	mRNA	1.973374218	1.779708769	0.681152698
108004542	rbp7a	mRNA	1.973334109	0.442026798	-0.879285587
751671	rpain	mRNA	1.97185807	1.582257079	3.997323064
794649	f2rl1.1	mRNA	1.971028042	1.449200137	2.88344119
553206	ankrd52a	mRNA	1.970459117	2.090716597	3.654937779
568747	sfr1	mRNA	1.969908733	1.560323252	3.554032278
567230	ppfia3	mRNA	1.96938987	2.17733982	2.731653857
100002795	doc2d	mRNA	1.962535834	1.634592464	2.319420821
556167	mkxb	mRNA	1.961984845	1.227197494	2.49594983
100148503	traf1	mRNA	1.961783872	0.579743471	0.762405057
406801	acp5a	mRNA	1.960885836	2.40401581	4.643670772
555375	nkx3-1	mRNA	1.959648683	0.001791537	1.953722602
558408	tnni1a	mRNA	1.958778823	2.258271008	-1.739814554
751793	mybpc2a	mRNA	1.957091612	0.141616102	-0.189487369
450023	cldn5b	mRNA	1.956720666	1.644809503	1.055924616
553181	kitlgb	mRNA	1.955828127	0.628771158	0.600787338
565910	creb5b	mRNA	1.955828127	2.791725363	2.677101546
562247	clcf1	mRNA	1.953386774	1.136978932	0.546092268
100310830	gphb5	mRNA	1.953052405	-0.384705261	1.256182149
436687	cabp1b	mRNA	1.953052405	2.198047933	2.702986479
100873093	nfe2l2b	mRNA	1.952078971	1.484347829	1.328122728
569437	cntn3a.1	mRNA	1.950967094	2.390419992	5.936461985
799901	reep1	mRNA	1.950967094	3.097530455	2.728564607
567304	tmc2b	mRNA	1.950769723	1.158888237	3.690350292
30276	cx43.4	mRNA	1.949732114	2.310719828	4.136687523
571786	fbn2b	mRNA	1.949695542	1.806554178	2.104283036
100001692	nr0b1	mRNA	1.948028921	1.182690238	1.306264595
447944	fabp11a	mRNA	1.947029198	0.380075529	-0.487096858
557070	cavin1a	mRNA	1.946923991	0.682438848	-0.450267022
567212	slc8a2b	mRNA	1.946412612	0.931884698	1.513720869
553947	uncx4.1	mRNA	1.945714958	2.22024617	4.576281406
406763	tmem117	mRNA	1.942572874	3.080160782	1.311197686
556369	tmem200a	mRNA	1.942088563	1.945817099	2.272984835
326102	hhip	mRNA	1.941446816	1.772000639	1.247898961
100384898	ugt2b3	mRNA	1.941197622	1.354278332	1.007570235
572019	slc35f3a	mRNA	1.939161109	0.908650395	3.387483801
436705	fam189a1	mRNA	1.937086009	1.192743077	3.152835747
797923	kdf1a	mRNA	1.934107605	2.195595419	3.669074712
100136841	vat1l	mRNA	1.933798981	2.591841957	0.554485998
568211	cngb1a	mRNA	1.933798981	2.778340844	3.164982652
100150048	gpr22b	mRNA	1.93164735	1.195391867	1.669153011
103910426	pimr172	mRNA	1.93164735	1.219633603	-1.787012633
474317	irx6a	mRNA	1.93164735	-0.424280376	2.552461755
559950	npffr1l1	mRNA	1.93164735	2.403119628	-1.787012633
797592	samd12	mRNA	1.93164735	2.778340844	2.749885503
797815	nr0b2b	mRNA	1.93164735	1.195391867	2.92364205
569558	ahsg1	mRNA	1.930939944	-0.04558901	-0.031481134
100216472	kiss2	mRNA	1.928689582	1.547112777	4.094370252
101887060	tspoap1	mRNA	1.928689582	2.872183627	4.714704284
431716	sat1a.2	mRNA	1.928004202	0.344973939	-0.305372932
561924	ddit3	mRNA	1.926928709	0.255830026	-0.595772445
30381	cyp26a1	mRNA	1.926700014	0.821770459	3.636273458
555744	grhl2a	mRNA	1.924046459	1.615051116	4.07954488
100002919	fam19a5a	mRNA	1.922661179	0.184871238	-0.346749644
30518	vtg3	mRNA	1.922151846	-2.616909108	-0.574339785
555629	ccbe1	mRNA	1.919949115	1.324244515	2.054129372
557456	trpc5a	mRNA	1.917758449	2.373744771	4.374691181
402962	lhfpl2a	mRNA	1.91157344	1.440578608	1.506407417
570456	rsad2	mRNA	1.91114383	3.203143255	0.457524768
30190	egr2b	mRNA	1.910694893	0.229729178	0.411216396
558333	lmo7b	mRNA	1.910108268	1.938739369	3.867396514
100002040	myhb	mRNA	1.907450544	-4.1796692	0.873105353
324942	grhl1	mRNA	1.907379193	1.822171685	1.106419689
386969	phex	mRNA	1.907215998	1.997337653	3.960506261
554116	ubxn8	mRNA	1.907110391	2.198601153	2.533301725
100170793	ulk1a	mRNA	1.903410313	1.686940495	1.203523121
562062	socs2	mRNA	1.89839788	2.304494867	1.839480547
100330875	gucy1a2	mRNA	1.897405525	2.44814754	3.935723367
449996	ccnd3	mRNA	1.895239502	2.755307347	4.315806037
558011	usp13	mRNA	1.89398074	1.887164473	2.336880947
30646	gfap	mRNA	1.893702049	-0.637493537	0.562668861
503933	slc44a1b	mRNA	1.890210636	1.281831544	2.80775273
558149	adarb2	mRNA	1.889644167	1.282623817	0.844327711
548604	nr4a3	mRNA	1.883303986	0.393300131	-0.063549008
794686	nitr10a	mRNA	1.879571474	-0.887692866	0.970872709
445373	il12ba	mRNA	1.878924708	2.384179156	2.599676286
100002045	tmem132a	mRNA	1.876615655	1.150607078	1.69939874
58072	fzd8b	mRNA	1.876536252	2.361880732	4.074629165
100034599	taar14h	mRNA	1.87555208	-3.373227191	0.195298135
100537632	spp2	mRNA	1.874314651	0.514993035	1.231983146
792854	stbd1	mRNA	1.873874207	1.560157708	0.99529845
564614	ankrd52b	mRNA	1.872639749	0.693236172	3.711541995
563729	samd7	mRNA	1.871322042	2.389190515	3.984742485
101883610	cxcl11.6	mRNA	1.869642301	3.662744564	1.181912946
561453	trim35-23	mRNA	1.867573984	-0.374694028	-1.846296069
81538	hbbe1.1	mRNA	1.867074743	-0.646630134	-1.347442737
559229	vtg6	mRNA	1.865988948	-7.795027795	-1.898170127
100331283	otofb	mRNA	1.86221733	-0.440974441	2.872628506
568726	adcy7	mRNA	1.86209816	2.045238189	1.027746884
436983	ccdc149b	mRNA	1.860819682	1.729236251	2.986886001
565337	gltpd2	mRNA	1.86070679	-2.089741454	-0.877365174
559364	shroom1	mRNA	1.858781167	0.506463655	0.359637047
560000	cpt1ab	mRNA	1.858339232	1.458064498	0.675100586
100003900	chia.5	mRNA	1.855821684	2.797563356	1.726299276
568579	asb15b	mRNA	1.855423746	1.245387931	0.637566604
368923	slc6a13	mRNA	1.854151781	1.780883115	1.696790621
30635	six3a	mRNA	1.85265912	1.179363369	3.967493238
556537	nrcama	mRNA	1.850260298	2.616897771	2.129493639
550562	spinb	mRNA	1.848312192	2.092721834	3.352367888
493591	pcdh2ab5	mRNA	1.846804328	-3.862337648	-0.454721103
553622	phlda2	mRNA	1.844008925	0.642174247	-0.406421097
100149437	lmx1al	mRNA	1.843101182	0.890261439	1.696269586
100333975	vsig10l	mRNA	1.84251128	1.44819401	0.996498355
799266	mpped1	mRNA	1.842107308	1.580181999	3.172627503
100534898	mtbp	mRNA	1.842099679	1.764092608	3.480109048
567494	pum2	mRNA	1.840068315	1.347500401	1.891236961
100322133	mertka	mRNA	1.840027691	1.893710985	1.44835968
286748	b3gnt7	mRNA	1.839695327	0.920707715	0.636667636
553798	ankrd29	mRNA	1.83853257	0.180464564	0.630799117
550402	arf4b	mRNA	1.83817793	-0.535831853	-0.755489634
195815	lmna	mRNA	1.837575217	1.725894975	1.373332078
449677	cpt1b	mRNA	1.836487381	1.373939697	0.65817387
405843	foxq1b	mRNA	1.836322157	1.453476577	3.706757608
563901	stim2b	mRNA	1.835156817	1.765103051	3.109984256
100334336	syt7b	mRNA	1.833509763	1.82298089	2.813249288
557748	ponzr4	mRNA	1.832429172	0.83415224	-0.477524632
393321	ero1a	mRNA	1.828595298	0.899273999	1.392035638
101886699	foxp3b	mRNA	1.827308651	2.547781485	2.371993827
555516	chrm2b	mRNA	1.825746561	0.193725404	2.414820444
555483	ptgdsa	mRNA	1.82361191	0.289726957	0.28489371
321618	h1f0	mRNA	1.821699819	0.417652466	0.559608465
402982	spo11	mRNA	1.820930181	2.66567337	5.86757201
114430	irx1b	mRNA	1.820725589	0.670211732	4.201009452
436748	nkx6.1	mRNA	1.820725589	1.65718108	-1.190206081
798583	kcnma1b	mRNA	1.820725589	1.66839403	1.929067721
571887	kirrel3a	mRNA	1.818590002	2.589292299	3.910503389
556528	rdh5	mRNA	1.818577157	0.768207582	1.941044511
437012	hid1b	mRNA	1.816428722	2.023391447	3.992614087
100001416	stard14	mRNA	1.815609635	1.074824551	1.765853352
445567	st3gal8	mRNA	1.814255975	1.70068984	3.833581268
560151	calml4a	mRNA	1.810701409	1.07002555	0.962869338
325119	uchl1	mRNA	1.809388243	1.907590103	3.954605979
541448	acrc	mRNA	1.80758025	1.336270768	3.08226792
30659	dnmt3bb.2	mRNA	1.806340574	2.172475978	3.629779321
30749	nr5a2	mRNA	1.805130505	-0.121249314	0.085004705
571581	nrbf2a	mRNA	1.804645573	1.641454339	1.961795056
571470	gene-ppp1r15b-2	mRNA	1.800424747	3.714294669	3.295699857
101883995	pde1ca	mRNA	1.798250084	1.442991235	1.973666361
559796	bhlhe23	mRNA	1.796648266	0.161093023	1.828677435
797491	itgb7	mRNA	1.795934605	1.376205999	0.864124174
564741	cep78	mRNA	1.79382906	1.856854262	2.638569073
559964	cacna1fb	mRNA	1.791751796	1.419539056	2.074358971
572034	mmp16b	mRNA	1.791751796	3.036291756	3.627536596
571845	siva1	mRNA	1.79121257	2.030718517	3.805903577
449659	nln	mRNA	1.790728064	1.861801979	3.628816686
554014	pcdh1g30	mRNA	1.790727097	0.20283381	-0.213327795
30140	clocka	mRNA	1.785029852	0.843359045	0.984227743
561355	tecta	mRNA	1.784585311	1.423873048	1.609514447
561940	limch1a	mRNA	1.783018004	1.980661391	3.666798233
553722	gba3	mRNA	1.779929267	1.7674539	3.432669476
559976	grin2bb	mRNA	1.779150636	1.033280986	3.725053549
559818	hapln4	mRNA	1.777982975	2.487182583	4.381205992
767796	ndufaf7	mRNA	1.777171102	0.416274644	0.730530013
569346	mark4a	mRNA	1.776829297	1.857574595	2.870005955
553395	xrcc2	mRNA	1.773397192	1.603781602	3.960083956
402934	rcor2	mRNA	1.769983149	1.493868631	3.777130392
100535904	xirp2b	mRNA	1.769890422	2.142487274	3.037360499
100144409	amigo1	mRNA	1.769571142	2.609753831	1.376797697
100537394	aff1	mRNA	1.768625717	1.650920885	3.367009902
568509	syngr2b	mRNA	1.767977952	1.179746456	3.078057907
100003277	kbtbd3	mRNA	1.76779236	1.377757443	0.604891813
324332	agap3	mRNA	1.76714349	1.998314756	2.574994286
101886177	lrp2b	mRNA	1.765847134	2.007762563	-0.421947198
386968	calcoco1b	mRNA	1.764195908	0.390546788	0.031694337
798689	gria1a	mRNA	1.763572434	1.555344879	1.9831774
556582	grik4	mRNA	1.762534445	1.599953021	3.564819601
100321715	ccdc136b	mRNA	1.761861285	0.857882559	-0.139314682
557756	enpp7.1	mRNA	1.760764085	0.565765752	3.584715006
100038803	slc30a1b	mRNA	1.760222751	2.014167351	4.191928712
101883975	ube2o	mRNA	1.759647132	1.054000441	2.738566819
555606	bora	mRNA	1.757186193	1.793599274	3.70333298
568996	zfpm2a	mRNA	1.753859538	0.764513756	2.533302011
567047	apobec2b	mRNA	1.752490614	0.710044761	-5.093236573
100330322	tmcc1a	mRNA	1.750763881	0.884767518	0.255328358
553765	pcbp3	mRNA	1.750463464	-0.29246798	2.914139322
100322027	mmp17b	mRNA	1.749611592	1.333076519	1.222148548
378438	sepw2b	mRNA	1.748860332	2.275961257	1.637042227
619412	nedd4a	mRNA	1.747740515	0.703143005	0.429622995
100333462	gb:bm035769	mRNA	1.74499681	1.694257916	1.923404696
321937	frmd6	mRNA	1.73715237	1.63499751	2.76232639
790957	cyp2aa9	mRNA	1.736597283	0.785345647	3.803603929
101886037	fndc9	mRNA	1.733918216	2.619023994	3.378082272
325886	cpa1	mRNA	1.732737466	1.387153985	0.772948903
654828	lgi2b	mRNA	1.730942983	1.253999246	-0.734030592
114465	ceacam1	mRNA	1.73005909	0.463297416	0.943609223
394025	nek2	mRNA	1.729611754	1.833399396	3.854620323
565204	im:7150573	mRNA	1.728691333	1.766546783	1.956417702
407736	fabp7b	mRNA	1.728440513	2.802256532	0.953523428
570354	apoa4b.2	mRNA	1.726967552	-7.158152623	-2.131255086
100000685	slc22a5	mRNA	1.72674327	0.231371303	-0.243586996
114436	dusp5	mRNA	1.725806257	0.643655009	-0.098241399
572060	rab33ba	mRNA	1.724339112	1.717125851	3.358675272
352942	rapsn	mRNA	1.723364483	1.254590508	0.404301272
30129	dmrt2a	mRNA	1.723006035	-0.793420996	1.370382507
562522	nsl1	mRNA	1.722676785	1.169011909	2.164154593
387365	gpc3	mRNA	1.722423316	1.706304273	3.308702905
101886277	prr7	mRNA	1.72239151	1.219317825	1.117649985
556608	kcnj1b	mRNA	1.715669711	0.803028583	2.194247405
57987	adgrl2a	mRNA	1.71260805	1.834896243	3.372188102
103908665	ms4a17a.12	mRNA	1.711119974	0.589130863	0.721210387
405809	lgals3bpb	mRNA	1.707563719	3.377765777	0.969796548
334217	elovl7a	mRNA	1.70669729	2.393522042	3.781467414
568776	cnpy4	mRNA	1.706197761	1.674231516	2.625105268
572411	ephb6	mRNA	1.704696443	0.631553664	2.2796785
431724	impdh1a	mRNA	1.703783474	1.668066732	2.167789834
792404	dkk2	mRNA	1.702987727	1.655638361	1.151455258
100330508	esyt2b	mRNA	1.702387259	1.773595761	4.019541958
101886226	atp9a	mRNA	1.700975522	1.352749683	2.759898782
565312	irgq1	mRNA	1.700878432	0.205306365	0.227867314
386628	ntd5	mRNA	1.693787074	0.317391932	0.380612632
447880	styxl1	mRNA	1.691490842	1.710925355	3.965325646
393794	tfap2e	mRNA	1.690800412	0.708655377	0.530229056
352935	arntl1b	mRNA	1.690790033	1.49882676	0.614074834
100004954	ponzr3	mRNA	1.690172404	-0.667771848	0.072750014
767739	neurl1ab	mRNA	1.689725459	0.571974071	1.89618424
393867	ampd1	mRNA	1.687369528	0.191611685	0.824699072
100001417	fbxo30a	mRNA	1.686463367	1.356805415	3.186506152
100150288	elovl6l	mRNA	1.682610973	2.390000261	4.470939415
100009658	mansc1	mRNA	1.680889248	0.585537061	-0.134202758
569409	gja8a	mRNA	1.680452117	1.293501517	0.172965618
550571	fibinb	mRNA	1.67943838	0.171052519	-0.264034703
394005	prkg1a	mRNA	1.67551625	1.569275593	2.954858333
492488	cetp	mRNA	1.675244394	-0.751713654	-0.34126176
566046	wtip	mRNA	1.674412585	0.902173362	0.066415911
553777	znf989	mRNA	1.672347303	2.05635576	3.049755552
100005885	spdya	mRNA	1.670369686	1.675648551	3.644630229
100332066	ppp1r27a	mRNA	1.669696126	-1.167174123	-0.118295157
572527	sall4	mRNA	1.664132923	3.077761399	4.693169855
541529	sh2d5	mRNA	1.663195081	0.600539828	1.013340987
798222	camk2b	mRNA	1.661488921	-0.669099242	1.251588364
558960	slc6a11a	mRNA	1.660966504	0.648985764	1.070086906
793799	vmo1b	mRNA	1.658674574	-0.176585842	0.449044244
562931	ankrd13d	mRNA	1.65857645	1.103271438	2.30468587
445181	pibf1	mRNA	1.658511887	1.535383384	3.234145848
724080	b4galt5	mRNA	1.657628152	0.324776684	0.458191846
557000	sycp2	mRNA	1.656093467	1.155124178	1.068922416
799868	st6galnac1.2	mRNA	1.655957896	1.691279292	3.329120713
494044	efemp2a	mRNA	1.654425031	2.520655012	1.969381502
100001650	calb1	mRNA	1.653656244	-0.38961986	2.129829398
553530	mep1a.1	mRNA	1.649546029	2.170788959	1.559173143
559018	clul1	mRNA	1.64476759	1.227197494	0.705121359
568320	bcr	mRNA	1.643773871	1.665080055	0.907112299
553969	cyp3a65	mRNA	1.641803297	-1.865782025	-0.28554812
553766	cabp5b	mRNA	1.639536365	1.199427323	0.705121359
566188	inpp5kb	mRNA	1.639536365	1.584232353	3.473961142
553222	tdrd9	mRNA	1.639421651	2.448092911	4.245794672
619249	snx24	mRNA	1.639206802	1.45340854	3.030220318
567544	slc6a8	mRNA	1.638136286	-0.380627139	-1.563814223
393096	lipg	mRNA	1.637431267	1.902392056	3.823450306
561935	aplnra	mRNA	1.635972694	1.60817862	0.615269235
541446	nebl	mRNA	1.635726547	2.212328488	1.70433803
568049	aqp3b	mRNA	1.635726547	2.415984189	0.705121359
561901	thbs1b	mRNA	1.635624217	1.727692126	0.135205894
555247	gdpd5a	mRNA	1.632498614	0.875801313	1.763167387
566757	afap1l1a	mRNA	1.632223474	2.197240742	2.753674138
566165	glulc	mRNA	1.632188141	0.586092215	2.005478911
571949	bmf1	mRNA	1.632188141	2.198047933	3.208427423
562469	ptger4a	mRNA	1.632021535	2.323697105	3.005167695
553516	tdp2b	mRNA	1.631440212	1.556686668	3.119196429
30070	tbx4	mRNA	1.627692926	0.931884698	1.277180432
405859	arih1l	mRNA	1.627512942	1.282194126	2.972031021
404627	six1b	mRNA	1.627053975	1.312063046	0.839182869
794623	cplx3b	mRNA	1.626787776	1.189086012	0.540251359
606609	im:7157825	mRNA	1.626486125	2.817345735	0.009776953
402805	pvalb1	mRNA	1.626068688	0.630162276	1.004148661
445325	sept5b	mRNA	1.625905903	-0.343155171	1.277180432
449666	rtkn2a	mRNA	1.625072255	2.683157167	3.644488003
30314	apoeb	mRNA	1.624798321	0.200039896	-0.230525498
100192219	gch1	mRNA	1.624118582	-0.046539463	0.904477685
100270739	zmat4a	mRNA	1.624106224	1.597098828	1.74177509
567940	crhr1	mRNA	1.624106224	0.190068561	1.485514839
570573	tpra1	mRNA	1.623966109	0.555150138	0.860558867
402833	camsap1a	mRNA	1.622449563	2.297413549	3.362216121
100005140	fbxo40.1	mRNA	1.622108336	0.846654209	1.290520272
692316	atxn7l2a	mRNA	1.621152647	1.278096279	3.238034785
30264	tbx16	mRNA	1.620743095	0.859947308	0.473808392
100329796	xcr1b.1	mRNA	1.620319839	2.081383926	1.584533338
447895	gpx1b	mRNA	1.615953904	0.900437056	-0.321074154
393702	rheb	mRNA	1.614773645	1.729339442	2.992218993
81584	cldne	mRNA	1.612784272	1.027832412	1.060080575
560334	hhat	mRNA	1.612045987	1.116601474	2.440569218
30527	msx1a	mRNA	1.611746952	-0.08340151	3.298574664
569945	gfpt2	mRNA	1.610736161	1.067280809	-0.166357172
751644	wnt9a	mRNA	1.610416134	1.505692119	0.403679727
405873	mycla	mRNA	1.610112402	1.466203466	3.470844306
393795	gpr143	mRNA	1.610026004	3.167569307	3.067752167
570240	ntrk2b	mRNA	1.610026004	0.632613037	1.284743601
386856	pdgfra	mRNA	1.609140886	1.610002101	1.464561263
415191	tnni1al	mRNA	1.607026384	-1.362518957	-0.772545835
447925	cnfn	mRNA	1.606914096	-0.376468192	-0.262109817
100151027	ankrd1a	mRNA	1.606816334	1.051618407	1.143268222
557201	mcf2a	mRNA	1.606453332	-0.003376497	-0.550394421
406454	epcam	mRNA	1.603937778	0.851145954	1.725495021
100126022	cenpo	mRNA	1.603677011	1.80151606	3.076763056
100332110	dner	mRNA	1.602661022	1.219633603	4.408368456
556429	htr1d	mRNA	1.602661022	1.619008851	-1.787012633
558164	mab21l3	mRNA	1.602661022	-0.424280376	2.291105548
566132	ces2	mRNA	1.602524681	-0.70527788	0.492986794
445192	mfsd6l	mRNA	1.600085314	1.411010398	3.463781332
565797	lrp1ab	mRNA	1.598343269	1.17295496	1.442377674
394077	pde10a	mRNA	1.597840211	0.313266974	1.956338554
100147913	bard1	mRNA	1.596772636	1.274727417	3.240496534
556383	scai	mRNA	1.595653833	1.352848181	3.054336264
560043	klf5b	mRNA	1.595396465	1.002172563	1.275762723
793783	ankrd37	mRNA	1.594289123	-0.052092175	1.458085534
100149664	bmpr1bb	mRNA	1.591088684	1.122881998	2.857932424
100536594	cxcl8b.1	mRNA	1.590547423	1.609671838	1.037258472
793447	hbbe1.2	mRNA	1.589535328	-6.322812346	-0.704367495
560422	ftr22	mRNA	1.587013517	1.244812173	0.842915853
564077	scarb2b	mRNA	1.586413777	1.390740882	0.821257266
492797	haus5	mRNA	1.585738419	1.265366971	3.17861759
100006147	cul5b	mRNA	1.583913007	1.649116122	3.074608473
100536545	synpo	mRNA	1.583741159	2.13932306	1.856475932
569320	sntg2	mRNA	1.582102927	1.647678453	3.383726842
436698	haus4	mRNA	1.580386117	1.359523958	2.918494013
559931	vtg2	mRNA	1.577989898	-2.800915346	-1.295863804
570420	tspeara	mRNA	1.577602019	-0.028218476	0.314375022
570173	plppr3b	mRNA	1.577457013	1.170929353	1.361315754
571330	kcnk3b	mRNA	1.576804325	-0.048141872	-0.344533317
393940	atp2a2a	mRNA	1.575047032	1.40515497	2.906373374
101883655	arhgef37	mRNA	1.574863273	1.333835994	-0.150947741
81585	cldnf	mRNA	1.571175149	1.181548056	0.474155657
556431	trhr2	mRNA	1.57093355	0.801287546	-0.27426153
571249	arid3b	mRNA	1.570695642	2.052864581	3.81021852
100150581	mfsd9	mRNA	1.569980854	1.750043077	1.951601174
555419	pcdh12	mRNA	1.567980173	1.19398635	0.497045081
563018	txlnba	mRNA	1.566830189	0.824059693	0.707558202
30967	igf2bp3	mRNA	1.566712836	2.069770125	3.633569884
100330055	gorasp1b	mRNA	1.56576674	1.200267021	3.317119782
550510	efcab11	mRNA	1.5644739	1.863546554	3.358095538
556298	micall2b	mRNA	1.562747314	0.443590062	1.564458869
678616	mcph1	mRNA	1.562550181	1.944264585	3.648565861
102659287	trpm4b.1	mRNA	1.562140141	1.652505712	3.992353498
570815	dusp26	mRNA	1.561275372	0.469400384	3.420378448
567746	fzd3b	mRNA	1.559928492	0.833847535	2.81251605
557932	nitr12	mRNA	1.557045589	-0.64847595	0.436137102
561164	kank1b	mRNA	1.55103144	1.837050761	3.54379685
564134	arpp21	mRNA	1.549607905	1.207506177	2.648279232
553401	hadhaa	mRNA	1.54875143	1.290741108	1.263409463
394142	hpda	mRNA	1.546313274	-1.158250821	-1.53521016
100005325	scn1bb	mRNA	1.545805275	1.01917119	2.284713342
30726	cntn2	mRNA	1.54556551	0.63266712	2.589693733
101886789	susd5	mRNA	1.542667874	-1.94452262	-0.950405561
393146	slmapb	mRNA	1.541740777	1.188800262	3.09370605
445108	htra3a	mRNA	1.541601629	1.014424544	0.982177752
101884924	slc38a3b	mRNA	1.540790862	0.487970782	0.242349354
571463	plppr2b	mRNA	1.539740176	1.161894749	0.606868608
393364	ildr1a	mRNA	1.538943463	1.185248652	1.345779934
336252	gabrb2	mRNA	1.53642238	0.863270324	2.089505029
565194	stab2	mRNA	1.535535947	-0.112723162	-0.483131816
494489	atp2a1l	mRNA	1.535083557	0.935949679	0.937113553
492560	im:7141269	mRNA	1.534864327	1.65634628	2.589858571
780836	opn6a	mRNA	1.533856001	-0.33492165	1.255687233
557745	pea15	mRNA	1.531663521	0.232551093	-0.803445328
368477	chsy3	mRNA	1.529579388	0.41820449	0.353923901
556371	rhoj	mRNA	1.529301674	0.215894936	0.755251952
100001421	snx33	mRNA	1.527813805	1.345950856	1.423307501
108180095	il11	mRNA	1.526753549	2.299798571	1.384894236
449656	osbpl7	mRNA	1.525172745	1.997913983	3.666223874
323473	prdm1a	mRNA	1.524949234	0.878824701	1.235982373
100003524	retreg1	mRNA	1.524935458	0.510110597	2.324071575
556406	clip2	mRNA	1.524209982	1.442391281	3.440514935
378480	pdgfaa	mRNA	1.523860745	0.998399771	1.259103051
791223	atg9b	mRNA	1.523229941	1.182200655	1.521312559
30148	desma	mRNA	1.521593605	0.43593407	-0.109077438
100151338	tecpr1b	mRNA	1.520541089	2.245538972	1.248312418
101882587	frmpd1b	mRNA	1.520427578	0.16303692	0.624584048
404725	cx30.3	mRNA	1.52033261	0.123060123	-0.602668527
550375	fbxo16	mRNA	1.519213187	2.117166082	2.575346024
436928	atxn7l2b	mRNA	1.519045267	0.753799073	2.017726037
571301	ungb	mRNA	1.517795088	0.952541215	2.297912266
101886810	plekhg1	mRNA	1.517361039	1.463605001	0.738824175
561298	cdhr5-rs	mRNA	1.516702023	2.422786342	2.120671782
568655	pon3.2	mRNA	1.514578954	1.88561213	3.670585632
641567	ifit8	mRNA	1.514416257	3.46502313	0.605322201
387293	mmp13a	mRNA	1.512866394	-0.133066639	-0.431395361
791194	ogg1	mRNA	1.512561075	1.845504207	1.584711106
565014	kcnab2b	mRNA	1.512490728	1.372165158	2.644587535
555768	cuzd1.2	mRNA	1.512252934	0.980784643	0.50361698
406839	mus81	mRNA	1.510854079	1.429773494	2.951213991
336623	gsnb	mRNA	1.509541099	1.776367538	3.224205545
322691	plg	mRNA	1.509208061	-0.446914517	-0.438011717
407086	junba	mRNA	1.509138191	-0.414324783	-0.6704668
449979	kif20ba	mRNA	1.508986758	1.685748456	3.119724216
796163	vsx2	mRNA	1.508608329	0.033346062	0.883259996
570338	aasdh	mRNA	1.507964179	0.824891493	1.680041256
445246	aurka	mRNA	1.507344721	1.463334827	3.221513166
322609	st6galnac3	mRNA	1.50703608	2.131072533	0.497816189
570960	pbx1b	mRNA	1.50703608	1.235364219	-0.266207584
405781	nfe2l1a	mRNA	1.506632891	0.313925305	0.202843544
393134	mkks	mRNA	1.506448244	2.022711247	2.569324669
64260	vtg5	mRNA	1.50553375	-3.473321054	-1.45340208
100001904	ccnjl	mRNA	1.504471128	1.730577238	3.339980851
393695	necap1	mRNA	1.50416103	1.064481925	2.966818853
30399	ta	mRNA	1.503925827	-5.37900944	-0.372464173
570401	kcnn1b	mRNA	1.501542589	-1.246442503	1.589668425
571711	lrrc3ca	mRNA	1.501507469	1.242716301	0.148357919
100148804	muc5.1	mRNA	1.501296476	0.308490934	1.260378252
692250	fancf	mRNA	1.50003575	1.468303516	3.573026999
100000814	palmdb	mRNA	1.4996377	-1.409898562	-1.655478014
394070	trim63b	mRNA	1.497252188	-0.068849574	-0.538078837
448885	tril	mRNA	1.496197729	1.484991454	1.408400342
100334815	pimr209	mRNA	1.494775958	1.502597325	0.972507124
100148359	mhc1lfa	mRNA	1.49470643	0.749792632	0.311432074
405790	ifng1-2	mRNA	1.491085848	1.697045305	0.987024158
797943	ppp1r15a	mRNA	1.488321273	0.001068212	-0.276728673
570618	hist2h3c	mRNA	1.48757836	0.409245208	0.806016995
567175	itga11b	mRNA	1.486654803	-0.580215472	1.091567419
556781	tdh2	mRNA	1.485801856	1.415414247	-0.10851742
562772	slco1c1	mRNA	1.485715622	1.873832169	2.838427324
30345	hoxc4a	mRNA	1.485599361	0.338538384	-0.551878204
564166	txlnbb	mRNA	1.484089486	1.354812641	2.155542549
327417	hsd17b12a	mRNA	1.48357737	1.485359232	3.322553977
100006043	klf5a	mRNA	1.483004003	1.289493166	1.399218038
100093705	plppr5b	mRNA	1.482956823	0.4312599	1.413246996
101885211	lrrc75ba	mRNA	1.482816601	1.274700866	2.058740476
352928	gpx4a	mRNA	1.482276835	0.053035655	-0.360915453
799211	pimr154	mRNA	1.478414992	-1.718457451	-1.710842707
407658	acta1b	mRNA	1.47769226	0.323241744	0.865227692
558759	adarb1b	mRNA	1.476621473	1.125528457	2.357825123
101883597	xcr1b.2	mRNA	1.472104541	1.46105736	1.100066327
445320	hspbap1	mRNA	1.469728483	1.41237605	2.539378921
553558	phactr3b	mRNA	1.468381459	0.193725404	1.070086906
406397	mmp9	mRNA	1.467906081	0.15507504	-0.280983278
100006614	kcnh3	mRNA	1.466806813	-0.046632212	2.319091521
65232	six4b	mRNA	1.465929503	0.743003545	0.683907325
777736	prickle2a	mRNA	1.46492006	1.351068431	2.988591121
100537117	calcrl2	mRNA	1.464655759	1.471896249	1.241384391
100002876	nkain4	mRNA	1.464113922	1.303169187	2.917983427
321191	sb:cb288	mRNA	1.463770227	1.797162946	2.668557883
100149056	panx3	mRNA	1.463618954	0.702291642	-0.843017276
558391	sdk1a	mRNA	1.463476679	0.984167113	1.479929397
101886313	gpr101	mRNA	1.462797571	1.280898204	0.347366919
561921	ninl	mRNA	1.462126307	1.793576491	3.394512164
171481	fabp10a	mRNA	1.461130536	0.294214513	0.03912199
571470_gene-ppp1r15b-3	gene-ppp1r15b-3	mRNA	1.460708138	0.837871551	2.216909881
394082	slc18a3b	mRNA	1.460672489	0.248517491	-1.190206081
406315	rab42a	mRNA	1.460672489	1.460411006	-0.169598032
84702	cp	mRNA	1.460525499	0.413504181	0.487591012
450024	cited2	mRNA	1.460151673	1.015104063	2.619283251
100537132	adgrf11	mRNA	1.460087537	0.773962737	0.989738949
554100	ndufs8b	mRNA	1.459320798	1.331386478	3.629374532
792884	rxfp2a	mRNA	1.457927034	1.200910092	1.347751274
796884	shisa6	mRNA	1.457591622	0.670211732	-2.71095987
567479	ssh1b	mRNA	1.456438997	1.311414202	3.104545884
447890	ms4a17a.5	mRNA	1.455654132	0.598204428	0.124647588
402936	fancg	mRNA	1.455470211	1.152695143	2.796480369
324487	mgea5	mRNA	1.45503508	0.939251308	0.593522939
791132	csrp1b	mRNA	1.454515367	0.406681547	0.696815559
794305	pcsk6	mRNA	1.454394029	1.336272979	1.47354167
100150128	adamts18	mRNA	1.454138192	1.210023792	1.204533879
100334777	dfnb31a	mRNA	1.453652138	1.258822589	1.84624067
559835	alpk2	mRNA	1.453476835	1.321869497	0.956840006
100330031	itchb	mRNA	1.453204647	0.984553591	1.847545894
327328	fam212ab	mRNA	1.452333061	1.543494721	3.386146954
100534922	tmem240b	mRNA	1.451276432	0.92334544	2.831540109
560662	znf1173	mRNA	1.449870851	1.506785218	3.181415997
321932	hfe2	mRNA	1.448441264	-0.375733787	0.403659245
561815	opn3	mRNA	1.447762011	1.065095814	0.051001656
569334	tbc1d30	mRNA	1.446722044	0.807954919	1.878417989
797384	btr29	mRNA	1.446472628	0.74712779	-0.22501769
445140	mipa	mRNA	1.445652116	1.038375971	0.765710909
100005300	lcmt2	mRNA	1.442871821	2.33287373	2.691764527
678534	ntm	mRNA	1.442571842	1.656666136	2.249813293
406477	galnt6	mRNA	1.442423151	1.090990873	2.682311715
317738	elovl6	mRNA	1.442371473	-0.272799718	-0.365078987
562652	arfgef3	mRNA	1.442195512	1.659738482	2.787026708
555232	ptk6a	mRNA	1.442188098	2.065256249	1.646748993
100329809	swsap1	mRNA	1.441322469	1.626324181	3.127305243
563346	capn5a	mRNA	1.439860827	1.066494761	1.248643914
100384900	ugt2a3	mRNA	1.4390888	-2.749994366	-1.110248293
335127	tanc2b	mRNA	1.437680748	1.170765854	2.101029232
791518	hmox1a	mRNA	1.437181983	-0.008261831	-0.048309067
368419	ccdc80	mRNA	1.436145757	1.016033008	0.496698131
30311	ek1	mRNA	1.435974804	-0.01529497	2.788040063
100538228	ccdc166	mRNA	1.435275799	3.381299668	1.47087984
100536128	khnyn	mRNA	1.4348433	0.375427166	-0.054632805
751680	glg1b	mRNA	1.434471488	1.347294881	2.312529114
797812	lrfn2	mRNA	1.4342536	-2.825421053	1.033278961
567166	ftr42	mRNA	1.433968617	1.752965763	-1.457848409
562681	ankdd1b	mRNA	1.433029494	1.115759462	0.280913295
100006275	porcn	mRNA	1.432225523	-0.382229224	3.208333376
30277	mdka	mRNA	1.431262004	1.52637933	1.93282347
100535087	astn2	mRNA	1.431134181	-0.423633499	0.740347363
550436	camk2a	mRNA	1.430158448	1.189364158	-0.21635081
794238	abcg4b	mRNA	1.430023229	-0.667949613	0.704468821
561308	theg	mRNA	1.429564308	1.928191649	1.676840029
100004674	rnf151	mRNA	1.427990711	1.597098828	1.541703708
403033	cyr61	mRNA	1.427316012	0.056914919	-0.481277268
555428	col28a1a	mRNA	1.427210375	2.49929137	2.516081957
556638	slc9a6b	mRNA	1.425626593	1.25415029	0.96603557
100126027	hist1h4l	mRNA	1.425440896	2.050161061	2.557855481
550480	ms4a17a.1	mRNA	1.425069204	0.541941027	0.263139491
324123	dgcr14	mRNA	1.424635746	0.23515143	0.168268573
100149618	p2ry12	mRNA	1.424318628	1.216510859	0.607572297
436590	rab15	mRNA	1.424105698	1.451100866	3.013806116
568476	g0s2	mRNA	1.423406839	0.315559599	0.223541026
558350	eme1	mRNA	1.420895964	1.14349209	3.107580188
566850	mical3b	mRNA	1.420251881	0.993042397	0.743222006
560932	map3k10	mRNA	1.4201019	1.311890035	-0.172222293
406353	cdc20	mRNA	1.420023293	1.603669833	3.223958977
30274	foxg1a	mRNA	1.419707226	0.570810455	2.674980441
497645	matn3b	mRNA	1.419264812	-0.520702505	-0.08485165
777622	tmem51a	mRNA	1.417544322	1.178439689	2.750068442
553952	ugt2a2	mRNA	1.417543304	1.513457871	2.901822937
336069	gria4b	mRNA	1.417354118	1.72920344	1.492930524
564589	batf	mRNA	1.416808811	1.578424293	1.678985688
692292	mtf2	mRNA	1.416699844	1.079114267	2.61519042
100000399	dnase2	mRNA	1.414950304	1.079020502	0.712706821
556315	gxylt1b	mRNA	1.414632144	1.826604589	1.585340004
402842	hsd17b1	mRNA	1.413647872	-0.034440753	1.848410041
541356	thada	mRNA	1.413647005	2.25564344	3.795597648
567288	rab3da	mRNA	1.411289494	1.231369428	2.725712837
568256	asmt2	mRNA	1.411017323	0.725126566	0.912092992
799637	nupr1	mRNA	1.410302051	0.225990313	-0.067534421
503591	fbxl22	mRNA	1.409945557	0.844571538	0.84569117
101883068	cd5	mRNA	1.409494101	0.923157437	0.603189447
799570	nasp	mRNA	1.409340074	1.70258274	3.606306893
101883692	nipal2	mRNA	1.407850246	-0.375024827	2.13076919
798800	limd1b	mRNA	1.407850246	-2.860703729	1.077571048
405767	bsk146	mRNA	1.407723508	-0.100160692	-0.652875583
492483	gpcpd1	mRNA	1.407191513	0.675159113	0.424556601
550228	golga7ba	mRNA	1.407141834	0.919258286	1.828562206
101883094	ccsapa	mRNA	1.405806157	-0.414548939	0.916397017
445220	riok3	mRNA	1.40560594	1.291504563	0.27457735
558035	klhl26	mRNA	1.405524117	1.123052305	2.861355252
100003663	kazna	mRNA	1.405481926	1.240121849	2.718719838
140746	irx7	mRNA	1.40530875	-3.862337648	0.23841128
101885447	cntrob	mRNA	1.405201682	1.417130885	2.264743595
324021	hspb12	mRNA	1.405015032	0.476137978	-0.193174906
83780	cry1bb	mRNA	1.403115659	-0.060292057	-1.580726537
280649	plk1	mRNA	1.401909414	1.223310265	3.011810402
565718	mtnr1ab	mRNA	1.401161607	1.745650461	4.514700819
553697	ubald1b	mRNA	1.401097269	1.418403885	1.658370459
568464	zfpm2b	mRNA	1.399823697	0.269476414	3.52537165
554477	pfkfb3	mRNA	1.399650587	0.525903638	-0.514426615
393606	kcnk5b	mRNA	1.399552885	0.883653883	1.405737366
323182	pkn3	mRNA	1.398978765	1.258425407	2.578822569
564770	fgf20b	mRNA	1.398975093	1.350424245	-0.566938517
560759	otpa	mRNA	1.398945696	0.476279629	0.978505993
562600	hoxc12a	mRNA	1.398258913	0.679142933	0.406804173
799653	znf1004	mRNA	1.398258913	-3.373227191	0.763545814
100004030	lsm11	mRNA	1.397500218	1.602737915	3.52992697
570876	gabrr3a	mRNA	1.397428974	0.86309032	0.909855257
100149794	akt3b	mRNA	1.397403794	0.837282322	2.199707166
402837	hamp	mRNA	1.396191552	-0.923687901	-0.239184232
768287	desmb	mRNA	1.395074772	0.797760587	0.762376711
100536805	znf106b	mRNA	1.392384745	1.396833762	3.147660075
334613	fn1b	mRNA	1.391715192	-0.27600297	0.214584886
259260	mst1	mRNA	1.390868256	-0.723667453	-1.335502591
567916	stxbp4	mRNA	1.390137498	1.376668273	1.630031527
368214	ypel3	mRNA	1.389175414	1.579708845	1.925041536
569191	kcnj1a.4	mRNA	1.389113078	1.560157708	-0.852639888
100037385	cep128	mRNA	1.385974128	2.152503273	2.866499174
564058	setd4	mRNA	1.385698486	1.130551131	3.01127999
550357	cremb	mRNA	1.385555916	0.212547361	-0.576596323
795255	slc38a8b	mRNA	1.381190336	1.936492518	2.917062108
571850	miox	mRNA	1.381102966	0.042840999	-0.881238564
393106	rad18	mRNA	1.380932374	1.613079739	2.798410428
571372	dlgap1b	mRNA	1.379313325	1.072253896	1.453090764
100073342	f2rl1.2	mRNA	1.378915686	0.815242282	-0.132848744
791206	pdk3b	mRNA	1.378719451	0.267273647	0.372159417
678633	rec8b	mRNA	1.378241975	1.431410902	0.805477321
100150148	rassf9	mRNA	1.37719417	0.975432222	-0.099945253
573653	hbbe1.3	mRNA	1.37710746	-5.535098634	-3.541595469
562261	aig1	mRNA	1.376554659	-0.169824773	-0.890047598
100192211	ccl19a.2	mRNA	1.375456672	1.787379204	0.346135817
798902	pimr158	mRNA	1.374912636	-0.861023951	-0.736841938
565315	slc6a15	mRNA	1.373445785	2.371919515	1.903342071
30435	opn1sw2	mRNA	1.373052525	1.482244931	3.04276269
322893	otop1	mRNA	1.373052525	0.388729138	0.42158486
100148871	dhx58	mRNA	1.37180626	1.768669359	-0.107009857
108180213	znf521	mRNA	1.371726332	1.308179475	1.501846892
553986	pcdh1g2	mRNA	1.371581294	0.62749368	-0.371932499
570792	myrf	mRNA	1.371570039	1.347252242	2.222585259
447882	spic	mRNA	1.370175932	-0.330904267	-0.881238564
101885761	slc9a1a	mRNA	1.366919736	1.130754683	2.187963758
100005551	entpd3	mRNA	1.366517045	1.112930065	1.672512122
100537042	fam8a1a	mRNA	1.366453062	0.552007537	2.047664487
570510	notum1a	mRNA	1.364940713	1.633139008	1.888655158
571289	gsdf	mRNA	1.362443263	0.70237912	0.340692677
564667	tmtc2a	mRNA	1.360856731	0.648871464	1.483690254
415101	rel	mRNA	1.359314875	0.192627953	-0.200900443
30770	robo3	mRNA	1.359091092	1.026153807	0.601474393
567287	rnf217	mRNA	1.358899785	0.178938514	2.43544469
431758	plpp5	mRNA	1.358868329	0.868790442	2.015676068
558477	f2r	mRNA	1.357344046	0.82445621	-0.143518664
794240	kcne4	mRNA	1.356828382	0.291828217	-0.160947929
557256	vwa10.1	mRNA	1.356594736	0.604274864	-0.072626524
567331	sparcl1	mRNA	1.356290635	-0.024241084	-0.455390226
100333114	tln2b	mRNA	1.353933592	1.770897899	2.644317156
493615	ptp4a1	mRNA	1.353862036	0.638197354	0.191332627
571148	ankha	mRNA	1.353604861	1.527410049	3.031209475
58025	ccnb1	mRNA	1.352980849	1.639743157	3.576142541
100537750	foxq1a	mRNA	1.350998641	-0.846281807	0.222543276
407626	nr5a5	mRNA	1.350398183	-1.637336734	-0.110278757
393969	gpr19	mRNA	1.350207884	1.062745904	2.446215929
373089	tjp3	mRNA	1.349016896	0.802476944	1.386123763
335925	sept5a	mRNA	1.348492478	0.524955638	2.617137217
100003691	socs9	mRNA	1.347841854	0.722066476	2.010896673
562461	helz2	mRNA	1.346823844	2.496093329	0.753797347
100537790	clip1b	mRNA	1.346725159	1.161284921	1.508507009
100330841	sbno2a	mRNA	1.346241193	0.633892988	-0.495240201
334351	cuedc2	mRNA	1.344723401	1.195269132	2.601948598
566034	myo7bb	mRNA	1.344719498	-0.009010529	-0.109940672
797137	ier2a	mRNA	1.344641098	-0.652705972	-1.037268425
30603	sox11b	mRNA	1.344032174	1.606650955	3.031433815
799412	trpm2	mRNA	1.343570445	1.540917517	1.095978879
386768	dnajc5aa	mRNA	1.340923783	0.428049831	2.234386786
560618	lyve1a	mRNA	1.339924131	0.870401584	-0.86638396
553617	syngr3a	mRNA	1.339608099	0.219725688	-0.106884236
797549	galnt9	mRNA	1.338824213	-0.240588939	0.843532338
568810	tanc2a	mRNA	1.338688118	0.997296642	2.144553878
449833	zdhhc15a	mRNA	1.337834804	0.994925399	2.001396509
114426	odc1	mRNA	1.337245626	-0.573317404	-1.211633192
557886	hlfb	mRNA	1.334952705	-0.134930299	-0.90226364
555950	mov10b.2	mRNA	1.333206501	1.52061059	0.697234714
503604	trpt1	mRNA	1.332949969	0.857496456	0.364640253
767685	prkar1b	mRNA	1.332290238	0.915501473	2.676733514
393612	flot2b	mRNA	1.332224669	1.465183054	0.434410041
393404	fbxo30b	mRNA	1.33156323	1.233408119	2.925575589
100005849	rhov	mRNA	1.330832931	0.490485359	0.926653171
553431	camkvl	mRNA	1.328209986	1.43382354	2.068646615
100003558	ablim1a	mRNA	1.327793395	1.016684234	0.40812198
394094	sh3glb2b	mRNA	1.32719211	1.20943266	2.412687772
393503	mfsd4aa	mRNA	1.326837255	1.168752467	3.066168855
559694	klhl30	mRNA	1.326164666	-0.216238415	-0.385136769
565756	nfkb1	mRNA	1.324457538	0.549603194	0.299072589
563411	mms22l	mRNA	1.324054414	1.218551194	2.489188778
557526	traf2b	mRNA	1.323601474	0.364306851	-0.141450574
559877	bmp1b	mRNA	1.322408403	1.404148814	2.823967958
553806	ubald2	mRNA	1.320740292	1.596764913	1.986745519
541540	kcnab1a	mRNA	1.320417391	0.780505045	0.662436745
393221	slc43a2a	mRNA	1.318969713	0.370715122	0.451310734
568982	ush2a	mRNA	1.318896357	1.426755148	2.56149839
387257	foxi3a	mRNA	1.318420536	0.11634231	0.158227776
100009646	acap3b	mRNA	1.317777938	1.283458779	3.312895429
100190920	csf3b	mRNA	1.317359347	-0.382059791	2.581366364
393191	gpx8	mRNA	1.317171227	0.997612988	2.539242317
556193	sgms2	mRNA	1.316952525	1.237671835	2.407341939
492463	neil3	mRNA	1.316667605	1.294350837	2.780827121
393318	tmem54a	mRNA	1.31627635	0.852212759	2.167396401
550555	slc35e4	mRNA	1.315898793	1.08E-04	0.689383531
555288	slc35a2	mRNA	1.315183242	0.380251838	0.809694852
100329632	scarf2	mRNA	1.314894163	0.432824921	0.684791712
796724	cxcr2	mRNA	1.314873715	1.058466509	1.162262887
83775	cry4	mRNA	1.314707684	0.657076901	1.000165224
558640	tmem168b	mRNA	1.313841349	1.326403992	3.200894945
768128	cst14b.1	mRNA	1.313355502	0.7484839	0.706383904
101882104	rerg	mRNA	1.310048409	1.119133258	-0.080107246
436742	napgb	mRNA	1.309524544	0.797170186	2.304986652
556013	grik2	mRNA	1.309474381	1.043803462	2.692223389
110438188	nkain2	mRNA	1.309425104	-0.155325027	1.125464819
562236	rbm24b	mRNA	1.30857546	-0.360488779	1.43838975
564873	jund	mRNA	1.308122002	-0.126920798	-0.768492051
553537	cyp2aa11	mRNA	1.30709116	3.39022528	1.996587663
566989	sstr3	mRNA	1.306698714	0.986199799	-0.006777393
393129	zbtb2a	mRNA	1.305971297	1.293599897	2.987225661
570807	phldb2a	mRNA	1.305642202	0.971756373	0.371115691
334161	alg1	mRNA	1.304943377	1.250617909	3.123961292
260440	atp2a1	mRNA	1.303494318	-0.559866273	-1.349051755
100003139	tcirg1a	mRNA	1.303453009	0.724476492	0.247736384
563527	adgrb1a	mRNA	1.303207134	0.757223673	1.561001183
100333576	mcm8	mRNA	1.302990657	1.290524634	2.291792386
100001934	cldn17	mRNA	1.302779037	1.464106956	3.629474597
568593	sdc4	mRNA	1.302347982	0.630556478	0.188618191
445215	mastl	mRNA	1.301987731	0.802539568	1.969750734
100332544	fermt1	mRNA	1.299750431	1.149018185	-0.128703977
100537787	ca12	mRNA	1.299127744	-0.768636955	0.914540889
677740	illr3	mRNA	1.299097359	0.585640406	-0.233952418
326672	ets2	mRNA	1.299025611	-0.229616594	-0.699187253
100000986	gzm3	mRNA	1.298868341	0.289999305	0.221402701
541381	gnb1l	mRNA	1.298813945	1.419076905	2.567307347
561496	nuak1b	mRNA	1.298509954	0.619202008	-0.514408965
563152	ccl20b	mRNA	1.29845244	1.154256659	0.149937283
570832	c7b	mRNA	1.297897711	0.980067299	2.483516678
30267	sema3ab	mRNA	1.297454852	0.314029118	-0.270550645
406695	cdc45	mRNA	1.296092441	1.396379102	3.001069251
567257	f3a	mRNA	1.295685653	0.994894498	0.318113105
553656	hrasb	mRNA	1.29547664	1.082167377	1.683017036
100006625	stx1a	mRNA	1.294534674	-0.411841952	-1.639412638
558727	rusc1	mRNA	1.294312364	0.885350056	0.756313427
561376	pus7l	mRNA	1.293567688	1.276865152	2.606963307
565020	ppfibp1a	mRNA	1.293457894	1.529421536	3.022260701
100535383	cbln17	mRNA	1.293438809	-1.149247173	0.215705679
560433	gfer	mRNA	1.292905307	0.501508287	1.638650239
556634	adamtsl7	mRNA	1.292347092	2.320422104	0.95541924
402908	e2f5	mRNA	1.29180674	1.315765108	2.136005991
553237	zranb3	mRNA	1.291032274	1.386417526	2.54927958
101243556	tmem173	mRNA	1.288843225	0.336604333	-0.3259232
100003397	rnasel2	mRNA	1.288298912	-0.441615226	-1.879972764
566685	arrdc3a	mRNA	1.28731562	0.223399431	-0.376986633
572452	bmp1a	mRNA	1.286937792	1.148521787	1.530431503
378993	satb1a	mRNA	1.286574928	0.54636045	2.022031665
393548	gadd45aa	mRNA	1.284499095	0.230637372	-0.854918038
100537012	baiap2b	mRNA	1.28361873	0.580176869	0.6740345
100538298	btbd18	mRNA	1.282485651	1.228899314	3.060934685
436884	tyw3	mRNA	1.281210699	1.254937702	2.46428567
557778	cilp2	mRNA	1.278861094	-0.579410629	-0.174611622
569498	kcnj6	mRNA	1.278783783	-0.216203853	1.955583251
554157	ctss2.1	mRNA	1.277613577	0.807195708	1.78164332
568055	ppp1r14c	mRNA	1.277513692	0.328308621	-0.352169699
100149876	crebrf	mRNA	1.276845362	1.595596135	1.865273506
445175	acsl1b	mRNA	1.275524015	1.100169287	1.12180336
100006858	csnk1e	mRNA	1.275479862	0.280810204	-0.341493382
450081	rad51c	mRNA	1.274934202	1.175938	2.135372701
445119	traf3	mRNA	1.274737851	0.646582474	0.577677071
568734	trim16	mRNA	1.274682867	1.011606574	2.073480836
373083	dynll2a	mRNA	1.273783228	1.729648044	3.410112451
794083	pdk2a	mRNA	1.272757365	1.55593023	0.920596693
100000675	pimr190	mRNA	1.272071868	1.058435633	0.152540876
570626	stab1	mRNA	1.271684964	0.292311305	-0.075546378
100004566	atp6ap1a	mRNA	1.270508947	-0.07523664	-0.78851384
559228	hyal2b	mRNA	1.268126716	0.783645037	-0.090258577
101885659	ssh1a	mRNA	1.266409742	0.723026225	1.952190134
567357	svep1	mRNA	1.266197291	0.487789397	0.79801933
553377	prg4b	mRNA	1.265220961	-0.221024499	-0.416495317
570113	myo15ab	mRNA	1.264792363	0.029734077	-0.600799454
30067	chico	mRNA	1.264443028	1.059494427	2.636258379
569261	pkhd1l1	mRNA	1.264304598	-2.407188714	-2.930816847
568195	napbb	mRNA	1.263836151	0.946544206	1.308575791
399488	slc3a2b	mRNA	1.263669848	-0.223494879	-0.281463568
394236	pnocb	mRNA	1.262179097	1.395509755	0.458144481
768141	mtfr2	mRNA	1.261998977	0.97975117	2.558197764
100329456	igsf10	mRNA	1.261998344	-0.019860001	0.18016629
103909113	wdr59	mRNA	1.260285941	1.439666658	1.565653723
449557	saa	mRNA	1.25932112	0.097704439	0.831162429
30417	dbx2	mRNA	1.258691359	-0.107824554	-0.731054356
567029	rrbp1b	mRNA	1.258420523	1.425361672	3.103709418
794225	cfap157	mRNA	1.258153711	1.088805748	-0.591001319
555955	cand2	mRNA	1.256828857	1.051257703	0.384759536
553352	aglb	mRNA	1.256715235	0.891616468	-1.48408792
352941	zdhhc8b	mRNA	1.256675722	1.089160375	1.977306885
81582	cldnc	mRNA	1.256548514	0.461151601	-0.5409333
560722	emp3b	mRNA	1.254591068	0.085680464	-0.486088561
641427	exo5	mRNA	1.252955637	1.265642713	0.878872949
562489	trim3a	mRNA	1.252836943	1.285931524	2.004477228
554488	ypel1	mRNA	1.252448782	1.690577342	1.827329003
322420	chia.6	mRNA	1.252314616	1.867067966	1.080190993
692127	fancc	mRNA	1.251695302	0.864544877	2.378850654
108179053	fancb	mRNA	1.25168743	1.240937797	2.821010326
368433	inppl1b	mRNA	1.251337537	1.208141097	1.978976597
386940	traf3ip2b	mRNA	1.250025507	1.0885586	1.221271452
796461	nrg1	mRNA	1.250014034	-0.301429555	-0.469398216
100535149	crispld2	mRNA	1.249669929	0.519461491	0.343203573
436901	ccdc85cb	mRNA	1.2494996	0.370761696	0.506183843
573117	tbrg1	mRNA	1.24876792	1.291572973	2.316079637
791135	greb1	mRNA	1.248718375	1.13712095	2.479403068
100535410	engl	mRNA	1.248709368	0.383836773	-0.314336854
436734	txn	mRNA	1.248479896	2.233711472	0.924113598
560686	mettl4	mRNA	1.248462752	1.577184529	1.253977068
553415	rhobtb2a	mRNA	1.248282893	0.947890473	0.641196412
556607	npdc1b	mRNA	1.247832791	-0.407830214	2.700914497
541427	bscl2l	mRNA	1.247710457	0.412567919	0.592949875
559479	frs2a	mRNA	1.247128106	1.121615835	0.301258567
100006249	chst2b	mRNA	1.246490094	1.183076769	1.230451022
768248	fas	mRNA	1.246365225	1.270003203	0.057554687
792986	slc39a3	mRNA	1.245250527	0.867750369	0.212292446
100148468	f2rl2	mRNA	1.245040542	0.180157262	-0.541846831
100318899	als2b	mRNA	1.24494408	0.68004053	0.718695147
492815	cdca8	mRNA	1.24151568	1.198690161	2.558950655
557454	unc119.2	mRNA	1.241390144	0.606715769	1.484733259
564195	cntnap3	mRNA	1.241348397	-1.120812293	2.563469924
101883679	cxcl11.7	mRNA	1.240787261	2.515254996	0.253789352
563446	xylt2	mRNA	1.240665228	1.155075345	1.611908932
101883993	arap1	mRNA	1.238777737	0.982381916	0.756094254
393118	rundc3ab	mRNA	1.238560485	-0.374126188	4.860608181
567384	ifit9	mRNA	1.237939081	2.747967628	1.324776782
415222	plppr1	mRNA	1.235672016	1.066166404	2.421731781
403052	map2k4a	mRNA	1.235039751	1.213671655	2.37475171
558995	abhd6b	mRNA	1.234529389	0.756824898	3.154714455
567285	st8sia7.1p	mRNA	1.233663842	0.93566345	0.094653153
569545	kif26ba	mRNA	1.233387902	1.239632933	2.237714828
327566	lpcat4	mRNA	1.233011946	1.082403083	2.416606329
619263	adal	mRNA	1.23295071	1.186424455	1.628462397
30656	nadl1.1	mRNA	1.232551425	0.82002075	0.526585741
101886856	fam212b	mRNA	1.232168157	0.629790556	0.276727579
100272161	nms	mRNA	1.229885808	1.199427323	3.715683479
259257	adcyap1a	mRNA	1.229885808	0.586092215	0.705121359
30303	atoh1a	mRNA	1.229885808	0.586092215	1.322640507
30397	pou3f2b	mRNA	1.229885808	1.257910252	4.356281935
556087	wnt2bb	mRNA	1.229353068	0.178149095	-0.142062501
562290	grip2b	mRNA	1.229074416	-0.473830934	0.476901268
565026	tgfbrap1	mRNA	1.22845962	1.012387822	3.009150104
393218	polm	mRNA	1.228419083	0.969347077	2.114726543
386638	cyp2aa3	mRNA	1.227112193	0.170754756	2.517145865
619520	ihha	mRNA	1.226944919	0.481124192	0.137430178
572007	cdca7b	mRNA	1.225842299	1.279528549	2.929241705
560115	loxl1	mRNA	1.224246063	0.458559808	-0.048373006
393933	cdc34a	mRNA	1.223920206	1.091365797	2.121221165
100000754	ms4a17c.1	mRNA	1.223873604	0.7828773	0.936117606
100147882	or132-1	mRNA	1.223564911	-1.813606514	-0.214893289
100332028	cpne8	mRNA	1.223564911	1.257910252	4.499351695
142985	gbx1	mRNA	1.223564911	2.91330968	1.807348732
324467	scamp5a	mRNA	1.223564911	1.958100183	1.653114173
352939	pnx	mRNA	1.223564911	0.586092215	0.705121359
570030	msh5	mRNA	1.223564911	1.227197494	-1.739814554
793334	ghrhrl	mRNA	1.223564911	1.199427323	2.254211674
793646	glra2	mRNA	1.223564911	2.605205865	2.754039062
798498	adra1aa	mRNA	1.223564911	1.169842798	0.600787338
101883508	pgfa	mRNA	1.223477705	0.806978614	2.367482853
557863	kif17	mRNA	1.223248015	0.552231707	0.023462718
403130	has1	mRNA	1.223105672	-0.459145226	-0.864056469
553439	lrrc61	mRNA	1.223003624	0.984769569	2.676993803
550380	cx35.4	mRNA	1.222699801	0.714870038	0.83186204
571162	btr18	mRNA	1.222534167	1.856549931	2.902402799
559358	cspg5b	mRNA	1.222411264	-0.037002278	0.734196199
100006005	arrdc1a	mRNA	1.222410502	0.938826791	0.792607613
558431	tcf19l	mRNA	1.222275505	1.354414209	2.550984839
449670	srl	mRNA	1.221945407	0.65064543	1.0831413
793825	igflr1	mRNA	1.221399913	0.4988626	0.155621411
101886314	nox4	mRNA	1.220802887	0.72372052	0.805441912
100331423	tmem74	mRNA	1.220744488	0.495279737	1.869778228
30541	foxa1	mRNA	1.220625509	1.028958906	0.647644907
571774	ptpn20	mRNA	1.220583383	2.353902851	0.707536698
793075	leap2	mRNA	1.219921892	-0.764714743	-0.950485777
556647	gfra3	mRNA	1.219761374	2.050935663	0.475465922
566753	dbf4b	mRNA	1.219163917	0.787514888	2.505495827
100002454	dab2ipa	mRNA	1.218974016	0.525619693	-0.297434247
30141	dlb	mRNA	1.218755648	3.439253144	0.600787338
393761	rdh8b	mRNA	1.218755648	0.628771158	-1.739814554
567851	v2ra17	mRNA	1.218755648	-0.336893118	-0.214893289
570632	pimr129	mRNA	1.218755648	2.226631972	1.322640507
572341	lim2.2	mRNA	1.218755648	2.212328488	2.650710986
497616	numbl	mRNA	1.218573776	1.349325487	1.219164447
100334879	map6b	mRNA	1.218228339	1.189364158	1.309602834
767737	foxj1a	mRNA	1.218100007	1.157693141	0.58969645
678523	zbtb8a	mRNA	1.217944604	0.485970459	1.533155471
100001748	vash1	mRNA	1.21750937	0.809615324	0.264612161
558278	etaa1	mRNA	1.217140232	1.428870367	2.9515793
553422	chd5	mRNA	1.216736871	1.386512832	0.450090315
406608	arhgap11a	mRNA	1.216345141	0.950913414	2.281119954
100538024	fads6	mRNA	1.216028101	-0.359601614	0.995905082
100330840	pimr163	mRNA	1.21484541	1.815607897	1.983397802
641291	ahrra	mRNA	1.21484541	0.74253552	0.699123495
322481	cel.1	mRNA	1.21484102	0.647603582	0.261440215
373099	guca1c	mRNA	1.21468981	0.87960417	-0.881238564
562934	esamb	mRNA	1.21468981	1.489869117	4.455467613
100332334	palm2	mRNA	1.214593254	1.923899504	1.70433803
553959	il17a/f1	mRNA	1.214593254	-1.813606514	0.705121359
504078	sod3a	mRNA	1.213837035	-1.067732725	-0.237564534
322013	cacng1a	mRNA	1.213620251	0.161040997	0.511529824
558065	plxna1b	mRNA	1.213192488	1.023398022	3.151343159
100002494	rxfp3.3a3	mRNA	1.213168373	0.659728776	1.828677435
798229	spry1	mRNA	1.213103715	0.798012857	0.863520091
562608	poc5	mRNA	1.212517185	1.200909564	1.9888648
558211	dennd4a	mRNA	1.212463454	0.339104061	-0.28250273
550467	slc24a4a	mRNA	1.212380039	1.836501551	3.590590304
557906	spsb4a	mRNA	1.212327575	0.862626253	2.26920301
558851	cyp4v8	mRNA	1.21212257	-1.473084394	-0.440461042
562615	znf1015	mRNA	1.211837419	1.151237898	1.88897196
100536704	cdhr2	mRNA	1.211588483	0.465843788	1.350052368
572841	mboat1	mRNA	1.211581239	1.37275684	2.430798187
100037308	fam26e.1	mRNA	1.210572753	0.641150218	0.829483086
100535215	pogza	mRNA	1.210497247	1.677400346	2.792480191
571688	dock5	mRNA	1.209893757	1.350689953	2.610320758
554140	atg4a	mRNA	1.209715109	1.099234713	0.590568434
567877	syt2a	mRNA	1.209607123	1.462277019	-0.354642272
799377	dkk1a	mRNA	1.209567175	0.309010357	1.060663051
100534775	dfnb31b	mRNA	1.209515179	1.390814684	1.709711392
555843	ches1	mRNA	1.209235347	0.154017469	1.2506525
100332905	snta1	mRNA	1.208348014	-0.369524782	-1.336896213
564404	cyb561a3b	mRNA	1.207502104	-0.188573618	-2.921327095
767660	tank	mRNA	1.206966142	0.477620006	0.220327834
101882624	kiaa1024l	mRNA	1.206723433	0.091614705	0.21038914
334455	exd2	mRNA	1.206607343	1.330173283	2.92358296
100002334	sc:d189	mRNA	1.206184934	1.477940441	1.184564733
100005564	vsig10	mRNA	1.205163086	0.790342206	2.424789911
81885	meis3	mRNA	1.204464533	0.478655055	1.120230618
790916	ipmkb	mRNA	1.203970192	0.859627761	2.958652554
100329528	cdkn2a/b	mRNA	1.203657776	1.73303905	1.011539371
795902	epha3	mRNA	1.203587669	0.734070453	2.251114007
503565	drd4b	mRNA	1.203110564	1.202974933	1.614870632
571832	ubtd1b	mRNA	1.202869463	1.127429336	2.519990608
322468	chs1	mRNA	1.202668236	1.793024694	4.4160835
564699	tbr1a	mRNA	1.201808896	0.065915377	-0.294773384
100321314	cxcl18a.1	mRNA	1.201328373	1.036471107	-0.171163065
100000165	ap3b2	mRNA	1.200679209	2.152495887	0.326949344
394170	nme4	mRNA	1.200329783	0.821825236	2.245034676
553559	pacsin1a	mRNA	1.199034711	-0.002070272	-0.717346979
564854	irf3	mRNA	1.198663042	0.825605774	-0.652554853
553204	crot	mRNA	1.198566358	1.491394695	1.091327711
566344	fbxo40.2	mRNA	1.198214969	0.582938823	0.799328516
555623	cps1	mRNA	1.198147879	1.219186057	2.879593057
101886240	crtc1	mRNA	1.19655567	0.962193952	1.816130586
447940	adam9	mRNA	1.196269843	0.821909896	0.967498629
79376	gfra1a	mRNA	1.195701485	1.345329934	0.430710605
557701	shank3a	mRNA	1.19567442	0.187729615	0.495212081
30244	en1a	mRNA	1.195647439	0.621574497	1.448396583
564798	baiap2l2b	mRNA	1.194917893	1.162895425	0.994121817
30558	pax9	mRNA	1.19475116	0.87342717	0.446729766
403116	st6gal2a	mRNA	1.19471252	1.440247838	2.620212822
100004770	setd8b	mRNA	1.19456486	0.795697211	2.854859968
560157	slain1a	mRNA	1.193344701	1.331240317	2.43762999
359834	tgfb1a	mRNA	1.193015741	0.997296478	0.680886508
751660	dpcd	mRNA	1.193002279	1.378964355	1.589246999
100006808	trhde.1	mRNA	1.192611004	0.659242401	1.606096395
100333401	tmem151bb	mRNA	1.192343149	-0.376468192	0.554485998
555945	camk1a	mRNA	1.192343149	1.619008851	0.759363246
559921	hoxb13a	mRNA	1.192343149	2.719783241	3.901760902
751634	hes2.2	mRNA	1.192343149	-0.424280376	2.05256982
791526	prl	mRNA	1.192343149	-0.376468192	3.127542028
100004736	acbd5b	mRNA	1.192151926	2.888038366	3.798789308
100007591	soul5l	mRNA	1.192151926	-1.853164291	-0.262109817
100329515	kcna10a	mRNA	1.192151926	0.546504417	-0.262109817
567873	prph2l	mRNA	1.192151926	-0.424280376	-1.787012633
568080	stk35	mRNA	1.192083197	0.560927393	0.20008559
798289	pdzrn4	mRNA	1.18961673	-0.183029175	3.316018283
569547	angel1	mRNA	1.189564136	0.452236604	2.310061565
405825	mfap4	mRNA	1.189400262	-0.396802146	-0.466745345
335170	rassf10b	mRNA	1.188983226	0.22376778	1.03054289
393226	slc25a32a	mRNA	1.188692668	1.241592097	1.387499371
58028	pvalb2	mRNA	1.187777473	0.855638398	1.256130748
100000886	zdhhc22	mRNA	1.187525114	-0.424280376	-0.262109817
100003947	kcnip2	mRNA	1.187525114	0.594674426	2.354923761
100073328	slc38a3a	mRNA	1.187525114	0.632613037	0.759363246
494492	slc17a6a	mRNA	1.187525114	-1.853164291	-0.262109817
561927	angptl6	mRNA	1.187525114	-1.853164291	-0.262109817
568419	mettl11b	mRNA	1.187525114	0.546504417	1.766110969
79379	gdnfa	mRNA	1.187525114	1.219633603	1.669153011
252850	thbs4b	mRNA	1.187265761	0.464056536	0.228207326
100001372	lrrc3	mRNA	1.18670444	0.413569912	3.009582683
556012	pcmtd2	mRNA	1.186702398	1.388189952	2.051310548
445297	gna14	mRNA	1.186562866	0.68459793	-0.168700881
556445	gls2b	mRNA	1.186502079	-0.656213976	-1.293929281
560546	slc2a10	mRNA	1.186305003	1.430152481	2.064555527
100330212	lgr6	mRNA	1.185602047	0.984863696	1.495388479
768202	pdpk1a	mRNA	1.184545872	1.242282658	0.927921413
445125	pltp	mRNA	1.184358892	0.926981098	1.757428757
554102	marcksa	mRNA	1.184078941	1.080521289	1.747712674
100003220	cacng6b	mRNA	1.183931141	2.184245139	1.242940748
751624	nat14	mRNA	1.183931141	1.555344879	1.940745841
102467220	mhc1zfa	mRNA	1.183557984	0.089895936	1.146071916
553238	esyt3	mRNA	1.182758983	1.228315281	1.900415411
100329907	arxb	mRNA	1.181677368	0.157521131	-0.251793238
556758	bicd1a	mRNA	1.181677368	2.169665746	2.919922217
101882109	tmc3	mRNA	1.181556968	1.530674207	3.245871565
403307	rtn4rl2a	mRNA	1.181322472	0.065844185	-0.470707869
100537120	ppef2a	mRNA	1.180902163	0.555141245	0.528555814
678622	tnfrsf9a	mRNA	1.180828722	0.997351593	0.941008791
100329483	arsia	mRNA	1.180300936	0.293778416	-0.840767548
334190	spsb1	mRNA	1.179354997	1.328218739	2.540167874
566832	dpp6b	mRNA	1.178055052	1.090254394	2.496215118
445214	nr2e1	mRNA	1.176823117	-1.853164291	-0.376745587
560568	kcnh1a	mRNA	1.176823117	1.195391867	-1.787012633
569864	tspan3b	mRNA	1.176823117	2.213382695	2.621637759
503527	znf1162	mRNA	1.175408793	0.257395724	2.185209948
447898	tmem237b	mRNA	1.174970009	1.52995476	2.057443228
436612	cldn7a	mRNA	1.17489424	0.035827555	0.627885245
767678	cish	mRNA	1.174204532	0.962058528	0.740902396
335153	setdb2	mRNA	1.173818618	0.985773603	1.439998877
100170801	rgs19	mRNA	1.173721187	0.262015882	0.097746947
335916	jun	mRNA	1.172520594	-0.184214384	-0.902371615
100536841	agbl1	mRNA	1.172459599	1.146218241	2.879884541
393289	tmem57a	mRNA	1.172353943	1.123588257	2.488651511
393547	glipr1b	mRNA	1.171732796	1.208510791	0.712833568
100006678	sh3bp1	mRNA	1.171596156	1.323175844	0.925995323
569164	ptpreb	mRNA	1.170409589	1.305223878	0.678404322
386661	scd	mRNA	1.170324988	0.161243772	2.009281767
751628	gpd2	mRNA	1.170230344	0.937294744	-0.43037791
100149708	znf1171	mRNA	1.170010972	0.968810515	1.829977252
447863	bin1b	mRNA	1.169125641	0.911923323	2.422724364
100333558	kif3c	mRNA	1.168653721	1.474717923	1.504674732
561384	mepce	mRNA	1.168059294	0.77663314	2.198968928
60642	sox9b	mRNA	1.16798488	0.901155935	2.021001855
497280	ext1b	mRNA	1.166737214	2.586557416	2.855782361
393849	myof	mRNA	1.166389136	0.335311407	2.177825346
567444	irak3	mRNA	1.166237855	0.293449632	-0.41568714
445392	fbxo5	mRNA	1.165698303	0.771728604	2.872382426
570298	fbxl18	mRNA	1.165441512	0.894064645	2.366550354
560883	ptpn13	mRNA	1.165410788	0.911805482	1.537745156
323011	lgi1a	mRNA	1.165403706	1.164799145	3.080310602
751677	batf3	mRNA	1.164720404	0.743328747	1.238301808
57957	slc7a6	mRNA	1.163465625	0.993238563	1.541141155
569051	serpinb14	mRNA	1.162754544	1.134940546	0.41410577
100002532	erich1	mRNA	1.16189761	1.288649061	2.734437926
559119	tnk2b	mRNA	1.161120507	0.714881094	1.399225293
564573	myo3b	mRNA	1.161048011	1.152742836	1.182264032
550404	gpd1a	mRNA	1.160807812	0.413208414	-0.022409268
564964	tmem163a	mRNA	1.160529608	0.816975404	-0.601449201
692268	casd1	mRNA	1.160300658	1.529515393	3.068463214
795414	relb	mRNA	1.159633128	0.198173044	-0.286666039
503728	scube2	mRNA	1.15864115	0.476060201	2.181388418
561689	magi3a	mRNA	1.158584269	0.738605268	1.224167647
562478	zufsp	mRNA	1.157573746	1.190668725	2.343136861
436841	gc	mRNA	1.157311077	-0.552901915	-1.710475886
103909748	cspp1	mRNA	1.155464294	1.740068429	2.992906205
799373	gtpbp2a	mRNA	1.155175756	0.905259324	0.075595226
100331775	gene-ube2o-2	mRNA	1.155155832	1.162789709	2.791927496
566642	tmem55a	mRNA	1.154882357	1.280232778	0.847616098
445184	lpar2a	mRNA	1.154866715	0.192730684	2.768301792
30627	kif23	mRNA	1.154538202	1.1791682	2.739935475
324185	fanci	mRNA	1.15371189	1.32940279	2.598327517
100334742	tmem100a	mRNA	1.153679913	0.241325253	0.121542611
393726	tbcela	mRNA	1.152608761	1.222702931	1.634816357
541373	nbeaa	mRNA	1.152415556	0.060681672	3.042564888
553999	pcdh1g11	mRNA	1.152269808	2.477031153	0.862862398
437017	abhd17b	mRNA	1.152081361	1.153335372	2.150781474
567286	gdpd3b	mRNA	1.152070843	-1.03146229	-0.861579097
559561	scml2	mRNA	1.152034279	0.732488426	0.4701441
100001845	slx1b	mRNA	1.151440063	0.63715228	1.903829784
100307076	bub1	mRNA	1.151145391	0.872967661	1.967371593
606585	obsl1b	mRNA	1.148715083	0.460646129	0.273824221
100535938	oit3	mRNA	1.147908803	-0.53567807	-0.274560817
563808	rcor3	mRNA	1.145582216	1.112448702	2.580563894
768121	foxo1a	mRNA	1.142640039	0.553082886	0.124711464
337663	mxe	mRNA	1.141895249	2.126797937	0.185160017
335206	arrdc2	mRNA	1.141677208	0.498632421	0.70765886
101882292	sipa1l2	mRNA	1.141161927	1.427396278	2.71421824
393570	irf6	mRNA	1.141065166	0.657349502	0.575497948
560486	xdh	mRNA	1.139809235	-0.369036741	-0.445291494
406778	exo1	mRNA	1.139802254	1.456696234	2.862226197
100333230	smtna	mRNA	1.139500949	1.728894254	1.053269662
550569	myl10	mRNA	1.139293855	1.017115047	-1.923361637
799647	trpm4b.2	mRNA	1.138564051	1.0190554	1.226702841
436938	dmtf1	mRNA	1.138074692	0.970812474	1.345446469
563727	map3k8	mRNA	1.135140188	0.376398157	0.121718133
368227	hist2h3ca1	mRNA	1.134214529	-0.177858804	2.459395262
541441	mettl21a	mRNA	1.133985375	1.489117837	3.1498672
100270764	cd40	mRNA	1.133966438	0.688778028	-0.028557661
553983	pcdh1g1	mRNA	1.133831078	1.278755434	0.578004203
562834	slc12a10.2	mRNA	1.13376477	-1.327847189	-1.24926212
561372	comta	mRNA	1.131760364	-0.088228297	-0.832870373
100332046	tbc1d9b	mRNA	1.131286028	0.933312093	2.266294111
415098	top1mt	mRNA	1.130605953	1.228445852	2.482896825
447888	spout1	mRNA	1.129381405	1.24548126	2.698444922
100329327	rfwd3	mRNA	1.12907224	0.916870481	2.657408051
559807	mustn1a	mRNA	1.128269249	1.033418406	1.095252482
100270726	nrg2b	mRNA	1.127045889	1.35499402	0.900444022
562904	slc9a2	mRNA	1.126840792	0.119142577	1.978439323
792495	ccr8.1	mRNA	1.12660896	1.299983939	0.454185165
449926	iah1	mRNA	1.126146819	0.745169559	1.379243889
100332270	pex5lb	mRNA	1.125816222	1.300387311	0.282490627
561906	chrnb2b	mRNA	1.125225714	-0.232974927	0.010708652
335551	nrsn1	mRNA	1.124599326	-0.523886284	0.108788804
373884	cecr1a	mRNA	1.12373242	0.921560364	0.741812615
100321881	lrrfip1b	mRNA	1.123098362	0.978263811	1.61221286
393229	rbpms2b	mRNA	1.122853009	1.205613623	2.475030892
100329304	atg4db	mRNA	1.122497877	0.443751391	0.502776921
567417	panx1b	mRNA	1.122232577	0.966519223	0.4348267
386769	ptprma	mRNA	1.122190118	1.327350186	1.647423718
100002945	natd1	mRNA	1.121536498	0.749390826	0.947287974
494047	slc35c1	mRNA	1.121371514	1.100959976	1.311705971
333980	xpo6	mRNA	1.1203016	0.425445292	1.056442114
569999	snrnp35	mRNA	1.120181872	0.25502362	2.715250239
100149386	bnipl	mRNA	1.120085487	0.988378741	0.615071907
259195	caska	mRNA	1.119554455	1.264331577	1.558908077
570476	oxr1b	mRNA	1.119402001	1.012882142	2.160562343
568254	sstr1a	mRNA	1.118900245	0.979648158	0.536378272
560234	nphp4	mRNA	1.118858633	1.474333877	1.764857948
30559	foxa3	mRNA	1.118299216	0.207293045	-0.262655124
796447	leg1.1	mRNA	1.117871003	-3.251896212	-2.676966984
360142	mxa	mRNA	1.117676993	2.300078073	0.151558351
561146	sema4bb	mRNA	1.117616395	1.0305108	0.909784787
553807	gtpbp3	mRNA	1.117010527	1.558062191	3.186753148
406738	cfl1l	mRNA	1.116804558	0.838099948	1.275985061
555174	wash1	mRNA	1.116755814	0.858626236	2.00827377
100003333	lrch4	mRNA	1.115708504	0.807189924	1.167143008
415133	mafk	mRNA	1.115543475	0.642858938	0.421600171
550365	ftr29	mRNA	1.114912012	2.064864564	0.629223208
[truncated: 15,386 more rows]
