# Supplementary material for: egr1 and egr4 regulate zebrafish renal regeneration by promoting foxm1 expression
Source: J Mol Cell Biol. 2025 Aug 15;17(6):mjaf026. doi: 10.1093/jmcb/mjaf026 (PMC12859677; doi:10.1093/jmcb/mjaf026)
Supplement: mjaf026_Supplemental_Files [file mjaf026_supplemental_files.zip › Supplementary File 3, wt all samples TPM.xls]

Gene ID	Gene Symbol	Type	wt_ctr1 TPM	wt_ctr2 TPM	wt_1dpi1 TPM	wt_1dpi2 TPM	wt_3dpi1 TPM	wt_3dpi2 TPM	wt_5dpi1 TPM	wt_5dpi2 TPM
100000006	'slc12a8'	mRNA	5.31	4.02	7.85	7.3	6.64	10.65	10.25	17.88
100000009	'sema5bb'	mRNA	0.03	0.02	0.04	0.04	0.05	0.13	0.18	0.07
100000024	'si:dkey-33c12.12'	mRNA	0.41	0.0	0.0	1.75	0.0	0.0	0.74	0.48
100000026	'aldh3a1'	mRNA	3.95	2.61	3.96	3.98	5.55	3.27	8.33	6.33
100000030	'btr24'	mRNA	4.79	2.31	2.33	3.41	3.01	4.64	4.67	1.92
100000044	'si:dkey-100n10.2'	mRNA	1.58	1.81	1.3	1.56	0.59	1.24	0.84	1.14
100000058	'zmp:0000001102'	mRNA	0.04	0.0	0.0	0.0	0.0	0.0	0.0	0.0
100000061	'si:ch211-133n4.9'	mRNA	0.45	0.71	0.75	13.84	1.13	1.1	0.92	0.52
100000079	'soul5'	mRNA	21.94	19.98	10.32	14.44	16.08	15.3	15.27	8.1
100000083	'fbln7'	mRNA	0.14	0.1	0.2	0.25	0.23	0.31	0.38	0.43
100000085	'si:ch211-212k18.7'	mRNA	167.63	219.92	320.23	321.25	349.31	366.51	268.66	220.78
100000094	'lbhl'	mRNA	0.35	0.41	0.63	0.27	0.79	0.54	0.4	0.13
100000095	'cckb'	mRNA	0.0	0.33	0.0	0.72	0.38	0.13	0.76	0.86
100000098	'si:ch211-176l24.4'	mRNA	7.26	5.27	7.01	4.97	6.84	6.45	6.67	4.1
100000101	'kazald3'	mRNA	0.75	0.54	0.6	1.31	0.97	1.37	0.73	0.85
100000104	'stra6l'	mRNA	3.2	3.65	6.36	3.94	5.7	6.13	6.76	9.53
100000119	'tmem245'	mRNA	6.74	6.61	8.24	6.72	8.04	8.93	8.47	9.11
100000122	'si:dkey-175g6.5'	mRNA	6.83	7.28	9.52	8.14	8.26	9.72	9.09	10.67
100000125	'si:ch211-13c6.2'	mRNA	35.97	28.95	31.06	31.9	36.49	39.8	35.08	33.16
100000126	'si:ch1073-376c22.1'	mRNA	45.33	33.43	71.21	40.56	55.7	74.51	50.77	33.05
100000131	'amigo3'	mRNA	0.57	0.47	0.43	0.76	0.9	0.82	0.79	0.25
100000132	'kcnk15'	mRNA	0.11	0.31	0.22	0.15	0.1	0.21	0.29	0.18
100000133	'si:ch211-161h7.8'	mRNA	43.58	32.6	2.68	2.94	14.64	3.31	18.36	2.8
100000135	'appl2'	mRNA	1.77	1.09	2.65	2.13	4.39	3.7	2.27	3.79
100000140	'si:dkey-225f5.5'	mRNA	2.31	3.55	4.26	3.78	6.81	5.64	4.89	3.6
100000148	'tmprss3a'	mRNA	0.38	0.34	0.08	0.07	0.51	0.4	0.31	0.25
100000151	'si:dkey-22o12.2'	mRNA	4.25	4.21	5.12	5.69	5.63	5.97	4.85	3.68
100000155	'LOC100000155'	mRNA	0.63	0.35	1.0	1.31	1.16	1.33	1.35	1.66
100000156	'si:zfos-411a11.2'	mRNA	3.71	5.28	1.75	2.09	4.11	2.73	3.8	1.98
100000160	'fgfr4'	mRNA	7.62	7.28	12.45	10.85	12.16	10.78	16.13	12.48
100000165	'ap3b2'	mRNA	0.21	0.12	0.53	0.44	0.97	1.04	0.33	0.22
100000190	'si:ch1073-440b2.1'	mRNA	33.61	29.49	31.28	28.07	31.83	22.01	19.41	12.44
100000199	'rab32b'	mRNA	1.76	0.17	0.0	0.19	0.0	0.07	0.86	0.0
100000219	'si: dkey-225f5.4'	mRNA	4.68	5.66	9.59	10.22	5.85	13.16	13.32	15.64
100000223	'si:ch211-214j8.1'	mRNA	0.24	0.24	0.26	0.39	0.47	0.24	0.28	0.07
100000228	'LOC100000228'	mRNA	0.0	0.0	0.0	0.37	0.0	0.0	0.0	0.1
100000230	'si:ch211-166a6.5'	mRNA	14.29	8.83	22.82	23.43	20.2	19.88	24.05	17.8
100000241	'si:ch1073-83n3.2'	mRNA	0.28	0.3	1.06	0.69	0.03	0.73	1.24	2.15
100000242	'zgc:92606'	mRNA	29.72	40.52	106.12	132.27	88.26	77.15	95.98	66.36
100000252	'pik3r3b'	mRNA	11.06	6.01	9.83	7.29	7.13	8.22	11.38	11.89
100000253	'si:ch73-335l21.2'	mRNA	0.98	0.57	3.71	3.63	4.75	1.08	2.05	1.64
100000275	'LOC100000275'	mRNA	0.28	0.45	0.1	0.45	0.02	0.37	0.59	0.31
100000277	'atg2b'	mRNA	0.0	0.0	0.07	0.07	0.14	0.37	0.07	0.64
100000278	'LOC100000278'	mRNA	0.0	0.05	0.04	0.06	0.02	0.0	0.25	0.13
100000285	'mettl24'	mRNA	4.31	3.05	4.28	1.85	5.48	4.36	6.47	2.94
100000303	'plxdc2'	mRNA	15.71	11.23	18.39	15.27	23.67	21.24	23.18	14.87
100000319	'pbld'	mRNA	82.95	58.8	18.83	13.03	51.32	29.08	38.28	9.97
100000322	'trpv6'	mRNA	0.41	0.4	0.5	0.09	0.66	0.07	0.24	0.22
100000325	'rragcb'	mRNA	3.18	3.81	2.42	3.67	3.18	4.07	6.76	6.35
100000326	'gpn3'	mRNA	12.34	12.4	12.28	16.04	12.69	18.34	24.39	31.22
100000327	'si:dkey-28d5.3'	mRNA	0.0	0.27	0.13	0.13	0.47	0.15	0.77	0.59
100000332	'si:ch73-335l21.4'	mRNA	276.09	244.02	534.39	439.88	586.53	240.82	479.36	139.15
100000333	'ankrd39'	mRNA	3.41	2.2	5.36	6.82	4.25	6.93	8.49	8.5
100000337	'zgc:173837'	mRNA	21.44	1.42	162.38	204.51	4.67	537.25	461.29	1533.64
100000341	'rps23'	mRNA	2151.16	2549.18	2263.13	2257.74	2902.76	2192.27	2283.26	1312.53
100000342	'mapta'	mRNA	0.23	0.1	0.16	0.11	0.24	0.32	0.42	0.12
100000352	'si:dkey-152b24.7'	mRNA	1.27	1.58	1.7	0.89	0.32	5.71	7.98	15.73
100000353	'ttbk1b'	mRNA	0.56	0.22	0.13	0.11	0.3	0.38	0.5	0.58
100000365	'LOC100000365'	mRNA	7.04	8.9	7.94	10.01	8.35	9.68	12.59	6.9
100000374	'syt17'	mRNA	0.02	0.05	0.02	0.06	0.06	0.08	0.06	0.19
100000381	'zgc:172271'	mRNA	2.68	1.75	2.16	2.64	4.62	2.71	2.52	1.24
100000387	'opn7d'	mRNA	0.07	0.0	2.39	1.24	0.42	1.41	5.91	11.12
100000389	'si:ch73-347e22.8'	mRNA	0.78	0.79	2.27	1.62	1.05	1.16	1.11	1.2
100000398	'poldip2'	mRNA	43.4	39.39	41.64	39.9	38.58	50.15	56.64	75.15
100000399	'dnase2'	mRNA	11.48	11.73	36.6	50.52	40.94	32.98	26.06	27.28
100000415	'atp6ap1la'	mRNA	3.3	3.15	3.39	3.94	3.03	2.81	3.04	2.03
100000433	'si:ch73-359m17.9'	mRNA	764.96	947.65	880.77	555.96	1142.07	790.79	680.97	610.28
100000463	'si:ch211-170d8.5'	mRNA	2.03	2.07	9.79	18.95	4.04	3.76	5.0	1.46
100000470	'pbldp'	mRNA	345.38	251.85	41.59	38.91	105.41	59.58	39.64	17.86
100000471	'rtf1'	mRNA	54.66	44.77	54.66	54.69	54.39	62.15	62.8	78.75
100000478	'mgat2'	mRNA	7.31	6.82	16.42	16.58	13.2	23.99	26.73	39.49
100000479	'ube2g1b'	mRNA	75.34	63.71	67.32	66.01	62.65	86.13	89.04	129.06
100000492	'mafaa'	mRNA	0.58	0.2	0.22	0.5	0.42	0.38	0.68	0.46
100000500	'sost'	mRNA	26.09	19.0	46.85	34.85	41.99	37.01	33.74	20.01
100000501	'gpr142'	mRNA	0.5	0.49	0.53	0.35	0.63	0.54	0.53	0.15
100000502	'clrn3'	mRNA	1.9	1.12	1.22	0.44	2.14	0.6	0.54	0.32
100000504	'LOC100000504'	mRNA	0.04	0.0	0.04	0.0	0.03	0.0	0.0	0.0
100000517	'hivep1'	mRNA	3.08	3.35	8.8	9.07	7.12	8.21	6.2	8.6
100000526	'sec24a'	mRNA	26.28	21.28	34.14	33.56	30.54	39.35	33.83	45.53
100000527	'si:ch211-246m6.4'	mRNA	0.15	0.14	0.2	0.14	0.16	0.39	0.14	0.09
100000532	'rpp25a'	mRNA	0.47	0.68	4.39	2.67	1.08	2.09	0.68	2.35
100000534	'si:dkey-13n23.3'	mRNA	0.1	0.24	0.48	0.46	0.41	0.23	0.0	0.06
100000537	'prdm4'	mRNA	2.93	3.56	5.79	4.78	5.51	5.64	4.54	3.88
100000539	'si:ch211-214j8.12'	mRNA	5.76	5.8	6.99	6.53	6.53	8.52	7.98	10.64
100000544	'ptger3'	mRNA	0.73	0.73	0.57	0.85	0.42	0.52	0.6	0.51
100000545	'LOC100000545'	mRNA	0.1	0.22	0.56	0.67	0.37	0.15	0.18	0.19
100000558	'vipb'	mRNA	0.13	0.34	0.26	0.19	0.13	0.0	0.0	0.13
100000559	'vkorc1'	mRNA	0.63	1.17	2.51	1.99	3.89	2.67	2.26	2.62
100000560	'si:rp71-36n21.1'	mRNA	2.17	1.36	1.66	1.8	1.78	1.63	1.43	0.57
100000570	'hirip3'	mRNA	15.0	16.03	24.79	32.09	19.96	40.76	51.27	80.88
100000574	'si:ch73-368j24.13'	mRNA	0.12	0.0	0.4	0.0	0.0	0.23	0.0	1.87
100000576	'abcf2b'	mRNA	8.75	1.75	3.03	3.48	7.74	3.35	4.37	3.91
100000577	'ppp1r14bb'	mRNA	18.24	18.4	27.2	25.23	21.94	21.78	16.59	11.66
100000597	'sept7b'	mRNA	73.38	79.38	98.59	113.8	101.38	107.52	94.98	81.27
100000615	'syt3'	mRNA	1.07	1.5	0.85	0.93	0.71	0.49	0.51	0.34
100000629	'si:ch211-136m16.8'	mRNA	5.27	7.05	11.2	19.91	12.45	13.75	11.36	10.45
100000633	'LOC100000633'	mRNA	5.92	6.46	9.95	8.95	11.77	14.67	12.74	8.34
100000637	'pkp1'	mRNA	0.85	0.55	2.27	1.51	1.55	1.63	0.82	1.02
100000640	'zgc:153256'	mRNA	0.79	0.33	0.6	1.92	0.66	4.62	7.39	6.84
100000642	'wu:fj20b03'	mRNA	0.0	0.0	0.0	0.0	0.0	0.0	0.0	0.0
100000646	'chchd5'	mRNA	10.44	8.55	10.53	9.28	9.85	17.82	9.61	19.27
100000647	'kctd13'	mRNA	9.39	9.31	19.46	19.37	17.12	14.89	11.2	12.08
100000651	'si:rp71-7l19.2'	mRNA	0.0	0.07	0.0	0.2	0.45	0.25	0.32	0.25
100000654	'chpf2'	mRNA	8.56	7.3	12.05	11.14	11.01	13.94	15.21	19.56
100000656	'lrrc58a'	mRNA	3.46	2.27	2.59	1.06	0.78	1.01	1.56	0.28
100000660	'ppwd1'	mRNA	14.62	18.34	20.71	20.41	22.26	26.92	22.7	27.09
100000665	'dusp3a'	mRNA	0.76	0.45	0.61	0.68	0.58	0.69	1.12	1.09
100000675	'pimr190'	mRNA	0.35	0.0	0.52	0.51	0.32	0.6	0.2	0.21
100000684	'neu3.5'	mRNA	18.95	18.98	17.33	15.47	15.11	14.18	22.79	13.58
100000685	'slc22a5'	mRNA	0.04	0.09	0.21	0.26	0.13	0.08	0.03	0.09
100000686	'zgc:171601'	mRNA	1.95	1.59	1.15	1.8	3.01	2.32	1.96	2.6
100000687	'scube3'	mRNA	0.5	0.98	0.73	0.94	1.0	0.98	1.22	1.64
100000688	'cntn3a.2'	mRNA	0.02	0.02	0.0	0.0	0.0	0.02	0.0	0.04
100000694	'LOC100000694'	mRNA	0.0	0.0	0.08	2.04	0.08	0.08	1.5	0.0
100000702	'si:ch211-105f12.2'	mRNA	0.08	0.08	0.0	0.09	0.0	0.0	0.21	0.0
100000709	'whsc1'	mRNA	8.93	10.73	13.4	11.67	8.75	18.44	15.74	29.18
100000710	'tspan15'	mRNA	2.23	2.4	5.04	4.56	6.85	9.2	8.13	6.76
100000711	'ngb'	mRNA	0.13	0.2	0.1	0.25	0.17	0.3	0.23	0.17
100000713	'LOC100000713'	mRNA	6.46	11.61	14.65	13.34	17.91	17.01	11.46	13.07
100000715	'msl1a'	mRNA	25.52	22.19	28.62	34.24	32.64	32.09	34.98	37.14
100000720	'abl1'	mRNA	7.95	7.68	11.12	9.52	10.71	9.66	9.3	8.02
100000724	'lrrtm4l1'	mRNA	0.07	0.1	0.09	0.14	0.22	0.04	0.21	0.0
100000741	'ccl33.2'	mRNA	0.24	0.0	0.0	0.24	0.51	0.0	0.0	0.25
100000748	'LOC100000748'	mRNA	1.01	0.9	3.12	4.67	1.88	8.31	9.57	22.2
100000750	'g6pcb'	mRNA	0.32	0.45	1.2	0.59	0.54	1.47	0.75	0.21
100000752	'LOC100000752'	mRNA	2.53	2.05	1.92	2.29	3.28	2.23	2.44	1.58
100000753	'dydc2'	mRNA	14.28	13.35	17.09	11.51	28.13	25.3	25.65	12.8
100000754	'ms4a17c.1'	mRNA	0.16	0.49	1.67	0.53	0.73	0.99	1.51	0.4
100000764	'ackr3a'	mRNA	0.54	0.43	0.39	0.83	0.36	0.55	0.89	0.22
100000768	'wu:fc75a09'	mRNA	8.46	12.88	18.78	20.45	19.01	16.15	13.22	8.51
100000771	'pvalb3'	mRNA	361.17	230.57	164.19	673.33	340.34	398.22	371.32	135.37
100000772	'LOC100000772'	mRNA	0.97	0.99	2.19	2.09	2.03	1.68	2.27	1.99
100000775	'glula'	mRNA	37.09	63.56	75.91	127.7	113.17	82.25	74.97	58.56
100000781	'si:dkey-61p9.11'	mRNA	82.62	60.12	22.29	5.6	28.17	59.71	41.68	14.63
100000783	'si:ch73-368j24.14'	mRNA	0.0	0.12	0.44	0.29	0.0	0.15	0.34	0.81
100000787	'fam160a1a'	mRNA	1.64	1.48	1.39	1.41	1.12	1.92	1.8	2.0
100000797	'nyap2a'	mRNA	0.11	0.09	0.0	0.11	0.06	0.0	0.06	0.06
100000800	'tmem63c'	mRNA	0.47	0.2	0.43	0.25	0.86	0.41	0.47	0.27
100000808	'zbed4'	mRNA	9.17	9.3	11.06	11.09	12.32	12.5	11.08	10.09
100000812	'si:dkey-172o19.2'	mRNA	1.87	1.51	0.91	1.06	1.53	1.11	1.39	1.41
100000814	'palmdb'	mRNA	0.26	0.04	0.1	0.77	0.05	0.08	0.09	0.09
100000823	'dlg4'	mRNA	0.07	0.02	0.0	0.02	0.0	0.14	0.02	0.58
100000832	'LOC100000832'	mRNA	0.69	0.85	1.03	0.65	0.93	0.48	0.99	0.29
100000836	'rps8b'	mRNA	11.95	8.55	8.74	7.12	10.54	12.07	10.56	7.22
100000842	'gemin8'	mRNA	32.22	31.32	34.77	37.19	30.19	44.36	54.37	74.38
100000844	'map6a'	mRNA	0.07	0.0	0.04	0.19	0.0	0.21	0.67	0.39
100000849	'si:dkeyp-94h10.5'	mRNA	6.59	6.08	12.14	12.5	10.85	12.24	19.05	26.0
100000851	'LOC100000851'	mRNA	0.94	1.24	0.62	0.89	0.62	0.44	0.37	0.0
100000855	'fam173a'	mRNA	13.38	16.02	18.29	22.06	19.27	19.39	19.51	15.17
100000857	'si:ch73-368j24.10'	mRNA	1.19	0.42	0.56	0.35	0.37	0.6	0.46	1.59
100000859	'ehhadh'	mRNA	326.69	228.55	89.62	59.05	149.78	88.2	88.95	27.71
100000862	'smdt1b'	mRNA	92.49	97.31	98.63	92.42	122.37	118.32	107.68	77.04
100000863	'LOC100000863'	mRNA	1.69	2.45	2.87	4.3	4.3	6.85	3.58	49.89
100000880	'si:ch211-198e20.10'	mRNA	0.0	0.46	0.48	0.48	0.56	0.44	0.73	0.16
100000883	'rpz6'	mRNA	1.17	2.4	3.28	2.66	3.36	2.46	3.12	1.36
100000884	'LOC100000884'	mRNA	1.18	0.86	1.15	1.36	1.34	1.71	1.37	1.38
100000886	'zdhhc22'	mRNA	0.07	0.0	0.07	0.03	0.0	0.03	0.0	0.07
100000890	'LOC100000890'	mRNA	0.0	0.22	0.2	0.16	0.05	0.11	0.25	0.63
100000896	'rubcn'	mRNA	2.71	2.58	3.84	3.19	3.43	3.56	3.44	5.98
100000898	'nfil3-4'	mRNA	0.66	0.3	0.23	0.33	0.81	0.7	1.96	0.69
100000903	'prf1.1'	mRNA	0.79	0.97	0.65	1.51	1.18	1.16	2.03	1.25
100000923	'si:dkey-11p10.10'	mRNA	2.93	7.65	7.04	6.25	8.76	6.23	4.41	3.31
100000931	'eml6'	mRNA	0.32	0.37	0.55	0.41	0.94	0.81	0.64	0.88
100000934	'unc93b1'	mRNA	9.67	9.75	15.8	16.09	20.53	19.9	11.68	10.66
100000935	'cpb2'	mRNA	0.13	0.06	2.68	7.81	0.07	0.56	0.27	0.82
100000938	'cass4'	mRNA	2.88	3.5	5.81	5.9	6.27	5.9	4.18	3.39
100000948	'cox18'	mRNA	7.62	7.79	7.79	6.65	9.35	9.67	9.34	9.75
100000949	'dock10'	mRNA	5.45	5.68	5.29	7.09	10.37	7.99	8.97	5.98
100000956	'golim4a'	mRNA	33.37	28.03	33.94	29.35	39.43	50.35	51.48	54.19
100000959	'c5ar1'	mRNA	5.61	5.94	7.23	7.05	6.33	7.76	6.36	3.46
100000962	'si:dkey-1h6.8'	mRNA	0.14	0.09	0.04	0.2	0.0	0.07	0.08	0.04
100000978	'polr3g'	mRNA	0.26	0.0	0.55	2.71	0.0	4.54	5.26	16.28
100000981	'htr2cl1'	mRNA	0.21	0.23	0.32	0.42	0.33	0.64	0.3	0.9
100000984	'si:ch211-241d21.5'	mRNA	8.87	5.93	8.95	4.73	14.43	10.16	10.03	7.71
100000986	'gzm3'	mRNA	0.82	4.39	2.8	14.32	5.96	3.12	7.33	1.3
100000992	'si:ch211-235e9.6'	mRNA	62.04	72.9	60.21	49.47	86.05	82.98	74.62	43.34
100001004	'si:ch73-368j24.15'	mRNA	0.15	0.0	0.52	0.73	0.0	0.3	0.87	2.2
100001019	'si:dkey-217f16.5'	mRNA	0.23	0.06	0.0	0.43	0.1	0.25	0.23	0.45
100001029	'rpz3'	mRNA	0.7	0.55	0.55	1.25	1.2	1.12	0.85	0.68
100001035	'tmem170b'	mRNA	3.98	3.46	1.81	2.92	3.25	3.06	2.81	1.38
100001051	'LOC100001051'	mRNA	3.12	6.77	2.04	10.66	1.61	2.31	2.54	1.26
100001065	'si:ch211-165b19.5'	mRNA	0.12	2.36	1.1	4.99	0.98	1.52	0.36	0.0
100001066	'si:dkey-10c21.1'	mRNA	6.57	7.1	8.65	10.78	13.35	12.27	10.68	5.41
100001080	'si:dkeyp-104f11.6'	mRNA	0.85	0.38	0.0	0.0	0.24	0.0	0.51	0.24
100001092	'eif2ak2'	mRNA	0.65	0.33	2.01	0.6	2.37	2.29	0.81	0.38
100001105	'vcam1a'	mRNA	2.21	1.25	0.66	0.96	1.61	2.81	1.49	0.84
100001110	'org'	mRNA	10.66	2.27	101.36	127.45	5.54	262.14	313.0	679.69
100001113	'mcoln3b'	mRNA	1.11	0.57	6.92	6.64	0.66	15.12	18.26	45.42
100001114	'LOC100001114'	mRNA	0.62	0.41	0.76	0.76	0.62	0.95	0.95	1.78
100001116	'fgl2b'	mRNA	2.5	1.37	0.33	0.26	0.56	0.46	1.52	1.19
100001119	'prr14'	mRNA	9.66	10.05	21.1	19.67	15.07	19.67	21.99	25.74
100001127	'si:ch211-283h6.4'	mRNA	1.27	2.61	5.79	6.47	7.05	3.48	9.12	10.09
100001129	'cadpsb'	mRNA	0.41	0.5	0.41	0.42	0.44	0.57	0.6	0.44
100001132	'ccdc17'	mRNA	9.48	5.12	5.81	3.52	11.78	7.36	8.64	4.59
100001136	'si:ch73-61d6.3'	mRNA	16.8	11.61	36.21	29.63	31.89	25.81	22.07	12.54
100001138	'si:ch211-165b19.8'	mRNA	4.25	5.6	5.12	6.03	10.7	7.33	15.73	4.7
100001148	'oxld1'	mRNA	2.23	2.55	2.87	1.4	1.86	2.03	2.19	1.71
100001158	'zgc:162060'	mRNA	0.39	0.24	0.85	0.28	0.16	0.0	0.0	0.12
100001168	'jcada'	mRNA	1.94	1.88	6.21	4.65	5.02	5.22	6.09	3.69
100001169	'si:dkey-57h18.1'	mRNA	3.05	3.15	6.04	5.11	3.93	9.11	7.53	14.35
100001171	'gpr137ba'	mRNA	5.77	6.28	5.68	8.1	6.53	5.71	5.32	2.91
100001178	'LOC100001178'	mRNA	0.51	0.19	0.61	0.37	0.29	0.3	0.45	0.61
100001188	'zdhhc20b'	mRNA	8.65	9.76	13.87	12.51	14.97	13.71	13.08	12.81
100001191	'si:ch211-147k9.8'	mRNA	6.04	4.74	4.36	2.77	20.45	11.18	10.32	3.59
100001198	'prkaa1'	mRNA	24.73	21.18	26.87	21.05	32.36	29.04	24.46	18.37
100001210	'si:ch211-165b19.9'	mRNA	1.74	0.53	1.73	3.78	3.66	3.25	5.95	1.97
100001219	'iars2'	mRNA	14.3	14.37	20.37	15.89	18.88	22.9	21.07	17.5
100001221	'wasf1'	mRNA	0.25	0.28	0.08	0.39	0.38	0.58	0.63	0.4
100001225	'st6galnac2'	mRNA	5.09	2.2	2.27	0.68	2.55	2.59	5.93	2.54
100001229	'tomm6'	mRNA	77.02	87.0	76.0	74.51	75.96	81.55	63.46	60.11
100001239	'ifit11'	mRNA	2.29	2.62	6.08	4.77	7.31	6.1	4.41	2.69
100001241	'synpo2lb'	mRNA	0.69	0.05	0.65	0.77	0.11	0.3	0.25	0.53
100001242	'LOC100001242'	mRNA	0.91	0.0	0.43	0.62	1.23	0.09	0.95	0.41
100001249	'si:dkey-166k12.1'	mRNA	0.14	0.04	0.07	0.02	0.1	0.07	0.15	0.1
100001258	'si:dkey-96n2.3'	mRNA	0.35	0.26	0.48	0.2	0.48	0.43	0.8	0.37
100001260	'ppp1r3ab'	mRNA	3.57	3.86	5.79	6.26	1.82	1.95	2.33	2.59
100001267	'mast2'	mRNA	4.7	4.93	8.2	5.69	6.11	5.94	5.27	5.19
100001285	'vps72'	mRNA	7.05	9.35	15.33	13.14	12.63	17.89	16.1	15.58
100001286	'si:dkey-267n13.1'	mRNA	2.27	1.69	4.05	3.14	2.91	3.32	3.69	4.0
100001293	'znf207b'	mRNA	46.49	43.39	42.25	34.37	41.95	40.41	41.33	39.63
100001296	'zgc:174268'	mRNA	6.34	6.0	10.54	9.84	8.92	16.92	15.65	23.93
100001297	'cc2d1a'	mRNA	2.99	2.35	2.78	3.99	3.74	4.79	3.86	5.07
100001302	'uba7'	mRNA	4.87	4.31	8.7	6.09	17.62	17.05	8.87	5.57
100001306	'si:ch211-250n8.1'	mRNA	1.96	0.22	0.56	0.37	0.94	0.39	0.47	0.2
100001316	'gosr1'	mRNA	19.78	17.79	35.32	34.58	27.19	37.75	44.63	56.53
100001321	'si:ch211-248a14.8'	mRNA	48.53	38.4	55.07	46.12	37.45	18.93	20.02	9.41
100001329	'si:rp71-36a1.5'	mRNA	2.86	1.75	4.16	4.04	3.01	2.99	1.67	2.15
100001340	'si:dkeyp-69e1.8'	mRNA	4.69	5.11	14.23	9.77	14.94	13.77	12.83	7.04
100001344	'LOC100001344'	mRNA	2.26	1.3	1.52	1.18	3.16	2.68	3.11	3.64
100001353	'zgc:171422'	mRNA	4.22	3.57	8.75	10.01	6.49	17.31	15.07	15.62
100001360	'si:dkeyp-110a12.4'	mRNA	0.05	0.13	0.1	0.0	0.05	0.0	0.15	0.15
100001364	'si:dkey-83f18.7'	mRNA	1.21	0.43	1.0	0.29	1.2	0.14	0.35	0.8
100001372	'lrrc3'	mRNA	0.21	0.03	0.8	0.07	0.15	0.53	0.96	2.39
100001377	'prop1'	mRNA	0.2	0.18	0.21	0.1	0.11	0.0	0.11	0.0
100001393	'zmp:0000001161'	mRNA	0.64	1.72	1.67	1.25	2.04	1.49	1.79	0.94
100001405	'LOC100001405'	mRNA	1.64	1.5	3.24	2.0	3.43	3.11	1.24	1.97
100001408	'apcdd1l'	mRNA	1.66	2.03	1.16	1.66	2.48	1.84	2.16	1.66
100001416	'stard14'	mRNA	7.59	4.56	33.59	24.55	11.8	25.34	18.45	35.94
100001417	'fbxo30a'	mRNA	1.58	1.12	6.19	5.55	1.44	8.69	19.28	13.9
100001421	'snx33'	mRNA	0.31	0.33	1.02	1.37	1.46	0.75	1.22	1.01
100001422	'si:ch211-212k18.8'	mRNA	18.67	22.63	30.76	25.21	39.41	37.89	39.8	24.86
100001423	'fjx1'	mRNA	1.22	0.77	7.34	7.58	2.46	17.05	25.69	37.6
100001424	'ghra'	mRNA	0.19	0.44	0.23	0.11	0.5	0.28	0.43	0.16
100001425	'ercc1'	mRNA	14.0	15.09	26.95	28.44	21.7	30.15	33.13	49.5
100001426	'cyp2k31'	mRNA	155.32	5.21	1.35	3.22	0.67	1.69	2.91	23.15
100001432	'kcnj16'	mRNA	69.7	46.42	36.59	22.67	49.43	39.29	41.12	19.39
100001442	'zbbx'	mRNA	4.75	3.65	5.52	3.53	12.08	9.57	8.07	5.73
100001445	'ftr46'	mRNA	0.53	0.87	0.95	0.83	2.47	1.98	0.95	0.91
100001479	'LOC100001479'	mRNA	0.39	0.66	1.2	1.02	1.25	1.43	1.41	0.51
100001484	'olig1'	mRNA	0.05	0.04	0.13	0.0	0.0	0.0	0.0	0.0
100001485	'tmem187'	mRNA	11.96	9.85	7.05	5.31	9.09	6.16	8.75	4.33
100001490	'atxn7'	mRNA	2.13	2.18	3.92	2.76	3.7	3.69	3.02	2.48
100001516	'si:dkey-222f2.7'	mRNA	0.98	1.48	2.14	3.37	1.59	1.98	3.41	1.36
100001518	'pou6f2'	mRNA	0.0	0.0	0.38	0.12	0.0	0.44	0.32	1.09
100001520	'si:dkey-16l2.17'	mRNA	100.45	105.53	53.55	31.25	79.92	46.15	61.71	29.55
100001530	'oxtr'	mRNA	0.03	0.03	0.15	0.06	0.15	0.07	0.1	0.08
100001531	'rab22a'	mRNA	7.99	7.59	14.5	12.71	11.33	12.48	13.87	16.38
100001532	'plcb3'	mRNA	14.37	10.78	14.32	13.63	16.21	17.63	13.9	11.08
100001534	'LOC100001534'	mRNA	0.0	0.02	0.0	0.0	0.0	0.0	0.0	0.0
100001537	'dok2'	mRNA	4.64	5.87	8.14	12.39	9.61	8.45	7.37	5.73
100001550	'LOC100001550'	mRNA	4.19	1.25	0.92	0.86	0.0	0.1	0.68	0.55
100001551	'si:dkey-83f18.10'	mRNA	0.68	1.13	0.0	0.0	0.67	0.59	0.36	0.0
100001552	'pcyt1ba'	mRNA	1.26	0.98	0.99	0.73	1.62	0.85	1.89	0.49
100001560	'si:dkey-9i23.8'	mRNA	0.67	0.44	0.07	0.19	0.34	0.3	0.6	0.43
100001581	'slc35f4'	mRNA	3.63	2.47	3.15	2.14	5.2	4.32	3.78	1.88
100001584	'adck5'	mRNA	13.96	10.15	6.34	6.21	9.09	7.21	8.15	5.18
100001589	'LOC100001589'	mRNA	1.25	2.24	1.68	0.66	2.63	3.75	1.46	1.84
100001596	'LOC100001596'	mRNA	0.0	0.0	0.15	0.28	0.28	0.13	0.08	0.3
100001597	'ttc21a'	mRNA	0.53	0.98	1.55	0.82	2.1	1.72	2.39	3.58
100001603	'brinp3a.2'	mRNA	0.16	0.15	1.16	1.1	0.13	2.81	1.67	5.28
100001608	'LOC100001608'	mRNA	0.85	0.0	0.17	0.0	0.41	0.0	1.0	0.0
100001615	'sufu'	mRNA	15.91	14.4	25.95	25.23	24.77	36.76	36.77	50.53
100001620	'LOC100001620'	mRNA	14.68	19.46	12.8	10.69	12.9	9.08	9.09	11.14
100001623	'si:dkey-10p5.7'	mRNA	66.35	82.2	105.92	116.85	113.58	127.66	86.89	53.1
100001628	'glb1l'	mRNA	51.75	48.4	35.67	36.23	44.5	42.27	42.78	26.76
100001629	'sfmbt1'	mRNA	19.32	16.41	11.51	10.19	16.26	12.02	13.4	8.22
100001633	'taar20h'	mRNA	0.1	1.09	0.12	0.0	0.25	0.27	0.3	0.16
100001634	'si:ch211-57m13.9'	mRNA	0.22	0.04	0.14	0.16	0.0	0.12	0.0	0.0
100001644	'ppp2r2ba'	mRNA	0.99	1.21	1.48	1.44	2.31	1.97	1.15	1.28
100001648	'tmem199'	mRNA	13.26	22.27	34.83	32.17	28.74	35.7	34.45	37.41
100001650	'calb1'	mRNA	0.0	0.1	0.23	0.22	0.0	0.12	0.11	0.57
100001663	'si:dkey-32e6.3'	mRNA	4.69	3.96	4.23	3.01	3.57	3.94	1.98	1.94
100001665	'LOC100001665'	mRNA	0.94	1.12	1.92	1.87	2.19	2.43	2.24	2.73
100001676	'shpk'	mRNA	1.13	1.26	2.01	2.1	3.01	2.11	2.62	2.07
100001681	'kcnd1'	mRNA	0.3	0.24	0.61	0.39	0.34	0.68	1.45	2.9
100001684	'ttn.1'	mRNA	0.76	0.21	0.48	0.95	0.35	0.59	0.46	0.6
100001692	'nr0b1'	mRNA	0.77	0.69	3.83	3.89	2.34	2.57	2.71	2.34
100001699	'barhl2'	mRNA	0.2	0.13	0.3	0.34	0.66	0.51	0.41	0.2
100001718	'si:ch211-108p6.4'	mRNA	11.66	10.83	10.33	9.41	19.06	18.4	17.29	6.4
100001725	'emilin2a'	mRNA	5.9	4.71	3.83	4.3	3.46	3.56	3.9	3.32
100001739	'mmp25a'	mRNA	0.07	0.07	0.27	0.55	0.11	0.16	0.85	0.73
100001748	'vash1'	mRNA	0.97	0.56	2.46	2.18	1.9	1.84	1.58	0.88
100001751	'sned1'	mRNA	0.24	0.19	0.17	0.16	0.21	0.19	0.13	0.12
100001760	'LOC100001760'	mRNA	0.29	0.0	0.32	0.0	0.0	0.43	0.0	0.0
100001767	'rnf207a'	mRNA	0.4	0.16	0.51	0.18	0.2	0.07	0.12	0.19
100001772	'slc22a7b.3'	mRNA	38.32	23.42	0.29	0.28	6.11	2.07	6.48	0.55
100001777	'cfap73'	mRNA	3.18	2.72	3.28	2.61	6.13	5.78	6.41	3.94
100001781	'nfkbiz'	mRNA	15.43	14.24	35.35	25.89	22.45	20.31	17.02	12.78
100001799	'si:dkey-88e18.2'	mRNA	5.19	4.25	3.97	3.25	6.05	5.15	5.48	3.39
100001804	'si:dkey-81n2.2'	mRNA	1.62	2.29	1.34	1.58	1.57	1.2	1.54	0.52
100001805	'LOC100001805'	mRNA	0.04	0.0	0.03	0.01	0.04	0.02	0.01	0.18
100001810	'magi2b'	mRNA	0.53	0.34	0.6	0.64	0.78	0.54	0.86	0.95
100001826	'si:dkey-8e10.3'	mRNA	0.14	0.15	0.6	1.07	0.21	0.16	0.2	0.08
100001832	'LOC100001832'	mRNA	1.6	1.62	7.94	10.16	3.11	14.24	17.56	17.06
100001834	'golt1a'	mRNA	5.2	6.96	8.76	4.45	3.59	0.15	1.72	0.57
100001836	'itgb3b'	mRNA	1.4	1.83	2.14	1.84	3.34	2.51	2.34	1.81
100001838	'slc22a7b.2'	mRNA	307.84	176.01	29.28	23.31	61.05	35.92	61.42	19.84
100001844	'si:ch211-12e13.10'	mRNA	0.09	0.46	0.18	0.92	0.05	0.34	0.19	1.03
100001845	'slx1b'	mRNA	4.9	4.51	15.11	13.34	6.73	14.61	18.22	28.4
100001846	'LOC100001846'	mRNA	1.96	2.3	2.96	4.68	4.39	10.23	0.91	4.55
100001853	'nrip1b'	mRNA	2.17	1.92	5.28	3.73	4.26	5.81	7.43	7.89
100001854	'taar20c'	mRNA	0.3	0.38	0.0	0.0	0.11	0.0	0.0	0.0
100001870	'si:dkeyp-104b3.1'	mRNA	0.53	0.6	0.68	0.29	0.57	0.48	0.2	0.31
100001876	'si:ch211-197l9.2'	mRNA	0.4	0.66	0.87	1.13	0.5	0.51	0.37	0.68
100001877	'si:ch211-127m7.2'	mRNA	2.96	1.79	7.34	4.81	4.16	7.26	9.09	11.72
100001879	'si:ch211-194b1.1'	mRNA	0.16	0.16	0.41	0.13	0.36	0.42	0.24	0.2
100001880	'si:dkey-202l22.6'	mRNA	0.0	0.13	1.64	0.02	0.02	0.04	0.7	0.02
100001887	'si:dkey-28e7.3'	mRNA	10.69	6.48	13.53	14.74	6.55	9.76	10.43	8.37
100001896	'fam160a2'	mRNA	5.62	4.08	10.77	8.42	10.6	7.67	6.25	4.34
100001900	'ponzr10'	mRNA	0.0	0.09	0.82	0.0	0.0	0.1	0.09	0.1
100001903	'si:ch211-218c6.8'	mRNA	49.89	36.47	38.3	32.25	33.62	41.08	43.49	28.2
100001904	'ccnjl'	mRNA	2.08	1.8	8.2	6.85	2.95	16.13	13.75	37.55
100001905	'mtg2'	mRNA	10.43	12.38	13.21	12.55	10.26	18.26	21.4	29.11
100001906	'tfcp2'	mRNA	27.95	26.16	45.62	40.69	33.05	37.41	37.92	43.36
100001908	'LOC100001908'	mRNA	0.29	0.14	0.36	0.24	0.2	0.16	0.18	0.27
100001914	'ube2d4'	mRNA	0.75	0.5	2.11	1.17	0.78	2.08	2.77	3.02
100001919	'taar20c1'	mRNA	0.65	1.0	1.08	1.05	0.46	0.26	0.75	0.5
100001920	'si:ch211-197g18.2'	mRNA	0.96	0.44	2.07	1.64	2.0	0.81	0.51	0.31
100001930	'LOC100001930'	mRNA	0.0	0.08	0.0	0.01	0.0	0.0	0.0	0.0
100001934	'cldn17'	mRNA	0.51	0.12	0.97	0.8	0.2	1.93	2.14	6.11
100001936	'bcl6ab'	mRNA	17.03	15.03	26.98	27.92	15.39	18.31	11.62	7.31
100001978	'sftpbb'	mRNA	58.84	64.93	88.85	94.89	161.57	119.87	118.9	56.93
100001980	'bag4'	mRNA	16.65	13.98	18.28	22.7	13.62	30.77	41.44	66.0
100001989	'fam149a'	mRNA	0.21	0.12	1.21	1.5	0.62	2.7	6.66	4.03
100001991	'LOC100001991'	mRNA	1.4	0.85	0.95	0.66	2.08	0.87	1.02	0.81
100002007	'oaz2a'	mRNA	33.44	37.49	55.46	38.5	79.21	54.46	48.06	20.98
100002010	'abcc1'	mRNA	8.47	7.59	10.47	11.05	10.5	8.73	12.79	6.05
100002012	'zgc:172128'	mRNA	2.49	2.29	5.0	3.35	4.11	4.32	5.06	4.78
100002014	'si:ch211-102c2.8'	mRNA	1.53	1.08	1.52	0.95	2.92	2.06	2.16	1.36
100002015	'cds1'	mRNA	6.13	6.51	13.4	13.15	12.05	10.85	9.45	6.51
100002020	'si:ch211-126g16.10'	mRNA	3.22	2.3	3.94	2.49	3.55	2.86	3.63	0.92
100002026	'si:ch211-199f5.1'	mRNA	0.05	0.14	0.12	0.1	0.11	0.06	0.06	0.04
100002034	'hectd1'	mRNA	30.03	26.09	52.26	42.11	44.66	44.68	38.9	48.49
100002035	'acsm3'	mRNA	7.41	7.2	4.53	3.3	9.42	5.55	8.81	3.73
100002038	'si:rp71-17i16.4'	mRNA	3.37	0.5	1.21	2.08	1.48	2.24	0.25	0.48
100002040	'myhb'	mRNA	35.47	0.28	116.65	65.05	1.81	0.97	1.29	80.26
100002043	'LOC100002043'	mRNA	3.02	0.52	0.0	0.28	1.66	26.39	7.39	0.2
100002045	'tmem132a'	mRNA	0.1	0.16	0.46	0.85	0.28	0.6	0.77	0.41
100002059	'LOC100002059'	mRNA	1.16	0.77	1.0	0.56	1.07	0.59	0.78	1.05
100002060	'masp1'	mRNA	1.05	0.19	0.47	0.36	0.24	0.15	0.28	0.24
100002065	'im:7136021'	mRNA	26.95	18.15	19.04	18.98	19.63	18.72	24.93	23.43
100002070	'irf4a'	mRNA	2.92	3.2	3.98	4.8	5.28	5.74	3.54	3.2
100002072	'march6'	mRNA	37.62	24.16	27.24	20.48	24.53	24.95	26.82	27.63
100002086	'tmem175'	mRNA	1.36	0.69	3.02	2.64	4.66	4.64	4.04	4.82
100002095	'zgc:162707'	mRNA	18.18	17.98	7.0	5.93	14.35	9.85	7.19	2.05
100002104	'cbln18'	mRNA	0.0	0.1	0.08	0.11	0.08	0.0	0.0	0.0
100002110	'stxbp6l'	mRNA	0.28	0.3	0.34	0.71	0.19	0.4	0.22	0.0
100002113	'coro1a'	mRNA	196.5	274.5	326.59	460.13	322.86	343.56	267.73	164.15
100002125	'tacr2'	mRNA	0.0	0.12	0.0	0.1	0.0	0.13	0.03	0.0
100002129	'slc1a5'	mRNA	98.89	68.52	65.04	46.7	67.29	57.31	89.07	42.92
100002134	'LOC100002134'	mRNA	0.23	0.04	0.33	0.72	0.1	0.59	0.81	0.33
100002136	'ece2a'	mRNA	2.37	2.79	5.03	6.04	3.27	5.0	3.08	11.8
100002138	'opn8a'	mRNA	0.14	0.15	0.09	0.0	0.0	0.09	0.18	0.09
100002141	'LOC100002141'	mRNA	3.65	4.19	2.47	2.94	11.77	3.59	5.59	0.88
100002145	'si:ch73-337l15.2'	mRNA	3.0	1.54	1.51	1.21	1.95	1.57	1.87	0.83
100002155	'rasa1a'	mRNA	8.39	7.32	10.42	10.18	11.21	14.9	13.75	21.07
100002173	'cbln20'	mRNA	0.17	0.0	0.18	0.0	0.0	0.0	0.4	0.09
100002175	'nkiras1'	mRNA	7.91	7.13	11.46	11.58	9.85	15.92	15.68	29.9
100002182	'si:ch73-281k2.5'	mRNA	1.04	1.04	2.93	5.07	0.78	0.54	1.45	1.1
100002184	'hpf1'	mRNA	20.58	22.43	31.48	33.23	23.27	42.74	47.98	84.91
100002190	'cyth3a'	mRNA	8.63	7.39	5.42	7.87	7.23	5.59	8.4	3.89
100002194	'kif1bp'	mRNA	22.05	23.41	29.05	28.54	28.98	28.74	31.18	36.39
100002196	'si:ch211-235e9.8'	mRNA	66.82	50.43	75.1	53.96	41.14	52.53	44.61	49.3
100002197	'si:dkey-31c13.1'	mRNA	6.45	6.33	15.09	17.38	9.75	17.37	20.55	54.36
100002201	'grem2a'	mRNA	0.1	0.06	0.12	0.16	0.08	0.52	0.13	0.03
100002202	'LOC100002202'	mRNA	16.83	10.96	8.38	6.69	21.36	19.84	6.69	16.41
100002203	'si:dkeyp-13a3.10'	mRNA	38.33	20.8	13.53	15.26	47.91	15.42	31.46	14.56
100002220	'enox1'	mRNA	0.47	0.24	0.35	0.31	0.29	0.58	0.27	0.58
100002223	'olfml2a'	mRNA	0.87	0.87	1.02	0.47	1.41	1.06	1.61	0.41
100002225	'map2k2b'	mRNA	5.74	5.07	7.59	6.77	7.82	7.11	6.48	6.69
100002227	'si:ch211-248g20.5'	mRNA	1.3	1.43	2.5	2.03	3.42	3.35	2.79	2.65
100002232	'si:ch211-132b12.3'	mRNA	11.6	11.9	27.91	4.54	18.52	17.81	4.37	5.79
100002234	'zgc:173709'	mRNA	3.65	2.77	4.01	4.87	6.0	3.93	3.54	1.44
100002236	'bri3'	mRNA	158.57	144.92	109.97	100.6	158.99	130.03	135.91	77.89
100002239	'si:rp71-81e14.2'	mRNA	10.75	8.78	19.39	28.16	24.4	20.29	17.04	13.19
100002243	'si:ch211-229n2.7'	mRNA	0.0	0.1	0.0	0.0	0.0	0.23	0.44	0.0
100002256	'pik3ap1'	mRNA	8.94	8.58	10.14	12.12	12.21	11.53	9.97	6.56
100002257	'si:dkeyp-2e4.3'	mRNA	6.75	5.96	10.13	7.97	10.64	12.92	12.05	8.98
100002261	'taf7'	mRNA	41.98	31.66	34.73	34.08	40.11	39.6	46.55	37.86
100002263	'pik3cb'	mRNA	20.03	22.53	28.92	30.28	27.06	28.3	22.31	15.74
100002266	'LOC100002266'	mRNA	2.56	2.51	2.94	2.84	3.35	1.72	4.01	0.92
100002268	'fam196ab'	mRNA	0.08	0.04	0.02	0.04	0.04	0.09	0.13	0.09
100002269	'znf292a'	mRNA	3.52	3.57	3.8	3.61	4.19	5.2	4.14	3.92
100002270	'si:ch73-62b13.1'	mRNA	0.27	0.09	0.12	0.04	0.14	0.13	0.15	0.09
100002272	'dusp22b'	mRNA	9.07	9.58	15.77	15.77	21.98	28.86	12.26	14.0
100002277	'si:dkey-28d5.4'	mRNA	0.0	0.4	0.0	0.0	0.52	1.01	0.0	0.15
100002283	'LOC100002283'	mRNA	3.46	4.19	3.03	3.26	2.74	2.85	2.51	1.6
100002285	'drd7'	mRNA	0.0	0.0	0.13	0.0	0.07	0.2	0.13	0.27
100002292	'si:ch73-63e15.2'	mRNA	15.96	20.06	37.98	26.51	30.37	24.0	19.52	10.47
100002293	'endog'	mRNA	25.19	23.87	18.39	15.72	13.63	15.47	17.56	12.26
100002302	'mri1'	mRNA	0.71	1.02	1.09	1.5	1.15	1.09	1.49	1.8
100002307	'oscp1a'	mRNA	2.07	2.73	0.89	0.81	1.18	1.36	1.08	0.42
100002310	'si:dkey-152b24.6'	mRNA	11.39	1.4	56.98	58.29	2.72	216.67	266.86	447.48
100002312	'crhr2'	mRNA	29.26	18.02	24.31	17.05	33.18	28.63	26.82	28.33
100002318	'mapk13'	mRNA	13.16	12.92	20.29	20.17	17.96	21.31	16.05	10.96
100002322	'si:ch211-202h22.10'	mRNA	0.45	0.36	0.87	1.12	0.6	0.95	0.88	0.7
100002327	'LOC100002327'	mRNA	0.0	0.0	0.0	0.0	0.0	0.0	0.0	0.0
100002333	'si:dkeyp-2e4.6'	mRNA	6.79	4.93	8.86	10.18	6.04	18.34	27.08	39.57
100002334	'sc:d189'	mRNA	5.35	6.29	24.51	13.16	33.46	13.46	25.74	12.02
100002342	'cpa6'	mRNA	0.7	0.71	1.33	0.98	0.98	1.11	0.9	0.91
100002345	'stpg1'	mRNA	2.55	1.85	3.52	1.64	6.55	5.05	3.81	1.51
100002364	'parp6b'	mRNA	2.45	2.29	2.6	1.42	4.78	4.36	3.64	2.52
100002366	'gaa'	mRNA	4.37	3.93	4.3	2.99	4.26	4.11	3.49	2.42
100002370	'zc3h12b'	mRNA	1.47	2.18	3.48	4.71	2.85	4.96	4.08	4.74
100002371	'cyb561a3a'	mRNA	12.2	12.05	14.04	17.19	16.84	15.25	21.47	20.59
100002381	'LOC100002381'	mRNA	0.0	0.11	1.57	0.0	1.14	0.78	0.0	0.29
100002384	'cox5b1'	mRNA	3.83	3.33	3.0	3.62	3.21	7.29	4.32	1.37
100002387	'mgarp'	mRNA	0.64	0.16	2.35	2.74	0.13	4.97	7.5	11.29
100002391	'nphp1'	mRNA	2.24	1.32	4.63	4.11	4.01	4.2	12.77	9.82
100002392	'LOC100002392'	mRNA	2.35	7.24	8.37	5.11	7.64	6.81	6.03	2.65
100002393	'zgc:175066'	mRNA	8.36	6.79	8.94	8.76	12.12	15.6	19.41	26.51
100002400	'si: ch211-223l2.4'	mRNA	98.51	153.22	145.52	188.34	128.3	141.04	116.06	91.68
100002406	'LOC100002406'	mRNA	9.17	8.02	14.79	13.97	17.2	15.61	12.18	9.2
100002407	'nlgn2b'	mRNA	0.57	0.51	0.91	0.71	0.98	1.54	0.71	0.4
100002437	'si:ch73-269m23.5'	mRNA	6.59	5.04	5.53	3.22	5.87	5.32	4.31	1.91
100002445	'unc5db'	mRNA	1.01	0.16	0.52	0.53	0.26	1.02	1.34	2.07
100002448	'mst1ra'	mRNA	1.46	1.58	3.56	3.14	2.89	2.6	1.92	2.21
100002454	'dab2ipa'	mRNA	0.13	0.21	0.53	0.54	0.37	0.36	0.19	0.19
100002455	'phyhip'	mRNA	0.5	0.51	0.13	0.68	1.19	0.87	1.32	0.99
100002460	'gsg1l2b'	mRNA	0.12	0.08	0.28	0.15	0.19	0.33	0.17	0.15
100002462	'wu:fi42e03'	mRNA	34.16	2.89	208.58	317.12	8.4	783.34	736.67	1971.01
100002463	'pprc1'	mRNA	13.83	14.71	18.17	16.06	13.34	32.29	18.47	65.67
100002469	'LOC100002469'	mRNA	1.94	0.97	4.41	4.27	1.92	8.1	11.85	23.26
100002472	'LOC100002472'	mRNA	0.06	0.07	0.12	0.14	0.08	0.0	0.0	0.3
100002476	'si:ch211-125e6.5'	mRNA	6.43	7.32	2.42	3.04	12.53	3.18	4.11	13.43
100002479	'epob'	mRNA	6.4	4.34	4.16	3.01	4.92	5.64	5.9	2.72
100002481	'LOC100002481'	mRNA	0.88	0.96	0.25	0.27	0.41	0.58	0.39	0.01
100002494	'rxfp3.3a3'	mRNA	0.05	0.08	0.09	0.18	0.19	0.0	0.29	0.18
100002496	'si:dkey-32m20.1'	mRNA	17.71	14.35	9.06	5.48	12.37	6.28	10.97	2.96
100002502	'trim35-33'	mRNA	0.68	2.65	2.15	3.37	2.37	5.75	0.93	1.38
100002503	'LOC100002503'	mRNA	28.37	14.75	0.16	0.83	1.13	0.24	1.75	0.2
100002505	'map7d2b'	mRNA	7.6	8.55	5.89	9.62	6.22	6.93	4.3	4.33
100002513	'ms4a17a.17'	mRNA	2.92	1.44	2.26	2.76	4.14	2.84	2.18	0.75
100002528	'gemin6'	mRNA	4.92	5.97	12.2	10.64	8.7	16.51	14.75	22.19
100002532	'erich1'	mRNA	1.87	1.28	4.94	4.72	3.42	7.9	9.68	18.1
100002535	'tmem70'	mRNA	17.86	13.06	26.63	26.72	13.33	52.91	62.47	78.4
100002536	'si:dkey-190g6.2'	mRNA	7.94	5.96	13.27	8.53	5.35	12.18	19.22	28.92
100002541	'zgc:172053'	mRNA	2.66	5.13	3.31	14.18	5.19	1.72	5.63	7.67
100002543	'zmp:0000000722'	mRNA	8.81	5.55	10.63	10.74	9.63	8.25	9.09	4.97
100002544	'LOC100002544'	mRNA	0.39	2.26	0.59	1.09	0.78	1.07	1.42	0.85
100002545	'akap1a'	mRNA	1.47	0.23	7.68	9.13	0.6	21.63	24.13	66.18
100002565	'cd248b'	mRNA	2.76	2.61	2.38	2.25	6.34	5.39	2.88	3.17
100002566	'oacyl'	mRNA	0.81	0.48	0.69	0.91	1.52	0.87	1.37	1.49
100002570	'LOC100002570'	mRNA	1.66	2.35	1.44	1.69	0.83	2.54	1.01	0.35
100002591	'LOC100002591'	mRNA	4.42	1.99	6.36	4.57	8.03	7.57	2.53	1.94
100002600	'si:ch1073-340j19.1'	mRNA	22.51	22.92	36.73	35.55	41.36	41.16	28.1	18.83
100002601	'dqx1'	mRNA	0.84	0.95	2.47	1.84	1.95	1.48	1.85	1.73
100002610	'nlgn1'	mRNA	0.03	0.04	0.34	0.29	0.09	0.35	0.62	1.35
100002625	'akap6'	mRNA	0.28	0.33	0.56	0.38	0.44	0.53	0.67	1.21
100002627	'ptafr'	mRNA	1.73	2.54	3.19	3.62	3.23	2.43	2.98	2.8
100002630	'si:dkey-218f9.10'	mRNA	4.3	4.26	5.33	4.91	3.95	4.04	5.93	3.74
100002633	'LOC100002633'	mRNA	3.16	3.21	5.3	4.56	5.6	4.2	3.32	2.69
100002635	'zgc:171887'	mRNA	0.76	2.15	8.13	5.07	3.9	5.69	3.58	7.04
100002639	'si:ch1073-324l1.1'	mRNA	7.03	6.25	10.25	7.7	9.72	8.97	9.39	5.71
100002647	'pimr214'	mRNA	0.82	0.23	0.0	0.93	0.28	0.17	0.0	0.41
100002649	'arhgap20b'	mRNA	0.16	0.16	0.12	0.38	0.19	0.21	0.08	0.17
100002665	'lenep'	mRNA	0.0	0.0	0.12	0.12	0.0	0.26	0.0	0.13
100002675	'si:ch211-125e6.8'	mRNA	7.84	7.53	9.59	7.43	12.51	7.78	6.0	9.46
100002676	'gprc5bb'	mRNA	0.13	0.11	0.16	0.18	0.03	0.1	0.08	0.07
100002679	'gigyf1'	mRNA	14.19	13.87	15.55	14.88	17.84	17.03	17.01	13.53
100002680	'msi2a'	mRNA	5.46	6.04	7.67	6.8	5.81	8.98	10.99	11.5
100002689	'trak1'	mRNA	12.84	11.74	14.84	13.36	20.01	13.94	18.57	11.6
100002706	'LOC100002706'	mRNA	5.74	4.73	7.17	8.41	5.43	11.36	12.04	20.85
100002712	'c5h9orf84'	mRNA	1.82	0.89	0.86	0.48	0.95	0.45	0.95	1.54
100002713	'si:dkey-49o11.1'	mRNA	0.0	0.12	0.23	0.0	0.05	0.35	0.1	0.23
100002715	'kiss1rb'	mRNA	0.62	0.31	0.48	0.31	0.33	0.64	0.16	0.16
100002719	'si:dkey-6n21.13'	mRNA	42.58	34.66	0.61	0.8	0.52	0.59	6.14	2.94
100002730	'si:ch73-208g10.1'	mRNA	11.95	17.61	20.58	22.91	22.8	18.81	18.82	12.01
100002736	'si:dkey-54n8.2'	mRNA	3.79	3.18	3.87	4.62	4.82	5.03	6.78	3.64
100002737	'rpz'	mRNA	21.43	23.7	26.64	16.84	40.92	35.85	28.48	17.67
100002738	'hhipl1'	mRNA	41.53	28.8	20.65	18.15	32.42	25.37	26.99	11.34
100002756	'sorbs1'	mRNA	4.7	4.95	8.28	9.82	7.79	9.09	8.8	4.56
100002762	'dscaml1'	mRNA	0.25	0.23	0.26	0.2	0.88	0.58	0.34	0.21
100002776	'si:dkey-19a16.5'	mRNA	0.71	0.81	0.88	0.31	2.71	0.83	0.66	0.17
100002778	'si:ch211-225k7.3'	mRNA	0.48	0.23	0.51	1.06	0.31	0.07	0.4	0.17
100002785	'ms4a17a.8'	mRNA	3.43	8.92	3.03	2.67	2.98	9.5	5.78	4.42
100002786	'si:dkey-27p18.2'	mRNA	0.04	0.0	0.0	0.09	0.09	0.05	0.05	0.0
100002791	'col28a2b'	mRNA	0.07	0.08	0.85	0.48	0.23	0.13	0.23	0.85
100002795	'doc2d'	mRNA	0.05	0.18	0.72	0.54	0.53	0.54	1.0	0.63
100002802	'ppp2r2ca'	mRNA	1.62	1.18	0.59	0.45	0.82	0.54	0.52	0.43
100002812	'phospho1'	mRNA	0.53	0.36	0.52	0.52	0.07	0.21	0.34	0.48
100002814	'LOC100002814'	mRNA	3.92	3.34	4.35	2.24	2.72	2.82	3.7	1.14
100002818	'LOC100002818'	mRNA	0.0	0.0	0.23	0.0	0.0	0.0	0.0	0.11
100002821	'zgc:172131'	mRNA	1.65	1.34	2.3	1.85	5.37	4.39	4.67	2.25
100002825	'zmp:0000000662'	mRNA	7.74	6.22	10.9	9.38	8.98	13.11	12.17	21.51
100002838	'pcolce2a'	mRNA	0.82	1.11	1.16	0.53	0.81	1.51	1.05	0.76
100002840	'zmp:0000001006'	mRNA	0.66	0.24	1.46	0.7	3.45	4.21	2.36	0.63
100002842	'cfap61'	mRNA	3.13	3.08	5.38	3.44	8.23	6.53	5.85	3.68
100002845	'gpr88'	mRNA	0.32	0.12	0.14	0.27	0.1	0.11	0.05	0.1
100002865	'rpe65b'	mRNA	0.54	0.45	1.04	1.13	0.88	0.66	0.98	1.47
100002866	'si:ch211-167j6.3'	mRNA	3.63	0.63	16.74	16.5	0.54	19.3	43.86	67.77
100002872	'cyfip2'	mRNA	6.68	7.78	9.16	11.29	8.67	10.64	9.66	8.69
100002875	'hmox2a'	mRNA	14.38	14.5	22.49	20.83	25.39	20.17	24.96	21.25
100002876	'nkain4'	mRNA	1.16	0.98	3.14	5.98	1.91	5.09	8.65	16.52
100002878	'fam78ab'	mRNA	2.11	1.9	2.31	1.26	1.54	0.77	0.62	0.92
100002885	'si:ch211-197k17.3'	mRNA	4.24	4.42	10.09	8.23	6.85	6.86	6.83	4.06
100002893	'slc39a8'	mRNA	0.66	0.3	0.69	0.51	0.89	0.39	0.42	0.39
100002901	'zmp:0000001138'	mRNA	1.15	0.42	1.93	1.43	3.19	3.08	3.05	1.83
100002904	'foxf2b'	mRNA	0.19	0.08	0.21	0.17	0.0	0.03	0.17	0.33
100002907	'si:ch211-274k16.2'	mRNA	0.27	0.28	0.6	0.3	1.71	0.45	0.28	0.2
100002910	'si:dkey-83f18.3'	mRNA	1.76	1.68	1.16	0.88	1.47	0.53	1.3	0.29
100002916	'dsn1'	mRNA	12.18	12.72	18.97	22.95	10.08	25.21	22.27	36.4
100002917	'abcc6b.2'	mRNA	1.41	1.27	3.74	4.05	2.02	3.72	3.19	2.7
100002919	'fam19a5a'	mRNA	0.1	0.0	0.2	0.23	0.1	0.05	0.05	0.05
100002920	'si:dkey-27p18.3'	mRNA	25.78	28.3	19.49	25.11	24.13	25.41	29.98	14.34
100002923	'LOC100002923'	mRNA	0.84	1.81	2.35	1.97	2.3	1.88	2.29	1.99
100002924	'tcf23'	mRNA	0.72	0.27	2.1	0.56	0.33	0.95	0.26	1.28
100002928	'iqgap1'	mRNA	24.41	31.18	42.76	50.56	41.75	49.19	37.48	35.3
100002938	'cdc42ep4b'	mRNA	14.63	13.18	30.66	21.21	27.2	27.77	21.8	19.54
100002945	'natd1'	mRNA	4.35	5.46	13.47	15.58	11.48	12.32	14.45	11.31
100002946	'cxcl8a'	mRNA	6.49	38.14	42.84	28.49	19.05	11.01	13.29	15.31
100002948	'lyrm7'	mRNA	31.06	28.09	17.9	11.35	18.56	21.55	26.45	23.58
100002956	'si:ch211-195e19.1'	mRNA	40.7	31.38	29.84	23.69	43.36	38.48	41.86	25.88
100002960	'LOC100002960'	mRNA	1.07	0.63	1.66	2.19	0.84	1.28	0.67	0.64
100002967	'kcnh8'	mRNA	0.01	0.02	0.46	0.1	0.1	0.16	0.12	0.96
100002975	'si:dkey-83f18.9'	mRNA	0.0	0.0	0.0	0.0	0.0	0.0	0.12	0.0
100002992	'apnl'	mRNA	0.36	0.79	0.11	0.35	0.43	0.16	0.37	0.16
100002993	'ugt5e1'	mRNA	1.05	0.88	2.03	1.32	2.45	2.69	2.53	1.23
100003007	'si:dkey-105e17.1'	mRNA	0.22	0.25	0.34	0.11	0.06	0.0	0.04	0.4
100003014	'zgc:153292'	mRNA	5.62	6.44	12.66	14.96	10.48	16.23	22.59	32.37
100003020	'tmem150c'	mRNA	2.12	1.2	2.11	1.68	2.94	3.35	1.56	1.15
100003022	'LOC100003022'	mRNA	0.0	0.32	1.07	0.7	0.58	0.61	0.45	0.09
100003025	'si:ch211-232h12.2'	mRNA	0.11	0.07	0.85	1.56	0.19	2.42	2.55	6.0
100003026	'dctn1b'	mRNA	0.21	0.12	0.43	0.1	0.2	0.59	0.2	0.21
100003029	'fgl1'	mRNA	0.67	1.02	0.53	1.03	1.03	0.86	0.78	0.56
100003031	'zgc:171592'	mRNA	0.26	0.49	0.26	0.3	0.84	0.56	0.33	0.39
100003036	'rabl6b'	mRNA	9.26	8.69	10.04	11.41	10.44	12.56	12.92	13.37
100003037	'cnksr3'	mRNA	1.43	1.69	3.72	3.57	2.91	2.6	2.03	1.55
100003040	'LOC100003040'	mRNA	0.0	0.0	0.42	0.0	0.35	0.45	0.1	0.15
100003043	'lamp3'	mRNA	9.61	15.81	6.49	16.87	20.21	11.56	26.63	9.1
100003046	'lipib'	mRNA	0.16	0.09	0.1	0.25	0.1	0.12	0.38	0.14
100003048	'olfml1'	mRNA	1.3	2.36	3.41	3.12	4.0	3.01	5.03	4.04
100003049	'dus2'	mRNA	19.16	18.12	23.33	26.29	21.21	34.65	33.0	51.99
100003064	'si:ch211-163b2.4'	mRNA	0.0	0.91	0.46	0.0	1.27	0.0	0.89	0.09
100003066	'ndufa4l2a'	mRNA	10.9	11.69	14.81	14.81	9.27	11.2	8.83	5.53
100003080	'ppp4ca'	mRNA	15.98	15.0	36.88	43.65	18.04	70.21	79.25	140.02
100003089	'mmp21'	mRNA	1.13	1.07	1.13	0.73	0.55	0.47	0.14	0.37
100003090	'carm1l'	mRNA	0.41	1.27	0.82	0.87	1.08	1.75	0.75	0.43
100003100	'sbk3'	mRNA	0.56	0.15	0.17	1.83	0.24	1.26	0.82	0.06
100003103	'si:dkeyp-113d7.10'	mRNA	1.17	1.12	1.61	1.34	1.89	1.74	2.14	1.95
100003104	'si:ch73-111k22.3'	mRNA	1.37	1.87	1.7	1.91	3.31	1.91	2.3	1.01
100003110	'si:dkey-83f18.11'	mRNA	0.69	0.0	0.0	0.0	0.62	0.19	0.0	0.0
100003113	'tmem200c'	mRNA	0.04	0.0	0.16	0.15	0.08	0.05	0.21	0.12
100003123	'si:dkey-27p18.5'	mRNA	0.1	0.05	0.18	0.21	0.12	0.26	0.19	0.49
100003132	'bpifcl'	mRNA	12.09	9.1	6.2	8.11	13.2	11.71	11.38	7.41
100003133	'LOC100003133'	mRNA	0.12	0.11	0.4	0.87	0.25	1.74	1.06	1.77
100003139	'tcirg1a'	mRNA	0.59	0.75	2.37	2.07	1.85	1.24	1.36	0.79
100003142	'rpz5'	mRNA	50.5	73.58	77.73	74.59	96.48	95.04	66.32	61.13
100003148	'mesdc1'	mRNA	4.94	3.54	6.39	4.76	5.75	5.54	4.26	3.05
100003157	'zbtb18'	mRNA	4.21	4.45	5.17	4.09	4.9	5.21	5.73	6.84
100003167	'ackr4a'	mRNA	0.63	0.95	1.79	1.73	1.5	1.75	1.84	1.66
100003170	'mark1'	mRNA	0.3	0.24	0.31	0.3	0.47	0.64	0.39	0.47
100003182	'LOC100003182'	mRNA	1.82	1.49	3.26	1.84	2.25	2.47	2.1	2.45
100003205	'trmt61b'	mRNA	7.21	7.47	8.52	9.83	7.79	12.48	13.66	20.31
100003206	'arf6b'	mRNA	104.22	104.88	116.63	104.77	87.04	97.55	91.45	88.79
100003209	'ifitm1'	mRNA	77.98	128.66	103.3	85.54	103.85	111.23	161.89	66.12
100003220	'cacng6b'	mRNA	0.16	0.0	0.11	0.27	0.46	0.29	0.23	0.19
100003223	'ppp1cb'	mRNA	103.14	99.73	160.76	140.21	116.95	113.6	107.19	81.88
100003232	'skida1'	mRNA	4.9	5.31	7.15	8.74	6.67	9.44	6.73	6.83
100003238	'si:dkey-210j14.3'	mRNA	1.01	0.76	1.17	0.99	1.33	1.37	1.35	0.75
100003245	'nat16'	mRNA	0.05	0.05	0.04	0.04	0.02	0.06	0.02	0.02
100003253	'si:dkey-7e14.3'	mRNA	0.0	0.0	0.25	0.08	0.43	0.09	0.09	0.09
100003254	'mta3'	mRNA	29.65	30.12	37.6	38.17	43.05	52.59	57.27	73.66
100003265	'taar19p'	mRNA	0.03	0.18	0.09	0.0	0.02	0.19	0.16	0.18
100003272	'stox2b'	mRNA	0.85	0.82	2.61	2.05	1.81	2.05	2.74	3.95
100003275	'si:ch211-261a10.5'	mRNA	3.0	3.36	4.33	3.57	0.38	4.66	6.17	21.93
100003277	'kbtbd3'	mRNA	0.1	0.0	0.23	0.18	0.09	0.23	0.15	0.04
100003278	'cacng7b'	mRNA	0.64	0.2	0.22	0.25	0.13	0.37	0.14	0.27
100003291	'LOC100003291'	mRNA	1.07	0.92	3.36	3.35	4.39	3.85	5.26	3.56
100003307	'si:ch211-226m7.4'	mRNA	72.6	43.72	25.17	17.69	79.18	36.01	33.03	15.83
100003313	'llph'	mRNA	59.86	67.97	60.84	49.63	71.59	69.66	67.65	54.13
100003319	'taar19o'	mRNA	0.12	0.02	0.0	0.0	0.15	0.35	0.17	0.14
100003326	'im:7160594'	mRNA	4.24	4.69	9.27	10.84	10.68	9.58	12.08	10.29
100003329	'cacng8b'	mRNA	0.31	0.38	0.53	0.35	0.82	1.03	0.99	0.71
100003330	'mrap2a'	mRNA	0.36	0.61	0.75	0.31	1.3	0.83	0.87	0.87
100003333	'lrch4'	mRNA	0.95	1.89	4.35	4.16	3.37	3.86	4.03	4.63
100003342	'il12rb2l'	mRNA	0.28	0.09	0.16	0.06	0.11	0.23	0.14	0.14
100003346	'znf541'	mRNA	0.29	0.18	0.29	0.2	0.64	0.67	0.6	0.22
100003349	'si:cabz01036022.1'	mRNA	5.15	6.18	10.62	14.13	13.0	13.47	9.02	6.8
100003350	'si:ch211-196f2.6'	mRNA	2.98	4.08	2.96	4.51	7.89	5.95	9.94	4.3
100003353	'tox4b'	mRNA	4.75	3.91	3.63	5.29	4.72	5.1	3.92	2.75
100003354	'brpf3b'	mRNA	5.45	4.92	9.59	8.37	6.69	6.76	5.52	5.77
100003363	'rab9b'	mRNA	0.58	1.01	1.61	1.13	1.87	1.69	1.56	1.1
100003370	'si:ch73-303b9.1'	mRNA	5.04	1.03	42.67	58.54	2.53	75.49	118.48	264.78
100003376	'slc7a3b'	mRNA	5.19	5.79	12.15	9.15	11.07	8.61	7.89	5.49
100003383	'pmvk'	mRNA	5.81	5.92	5.96	5.92	8.41	6.81	7.36	6.66
100003386	'si:ch211-254n4.3'	mRNA	11.56	8.85	4.17	1.39	4.78	2.44	7.43	11.12
100003387	'spata2l'	mRNA	3.43	4.36	8.87	7.35	7.92	12.97	14.07	16.47
100003397	'rnasel2'	mRNA	2.36	6.04	23.01	5.88	7.0	1.84	2.59	0.65
100003410	'zgc:174623'	mRNA	1.63	1.61	2.52	2.62	2.73	3.14	2.98	3.06
100003412	'zgc:172139'	mRNA	1.34	1.46	2.82	2.39	1.79	2.04	2.73	3.38
100003413	'kdm4aa'	mRNA	4.27	4.96	9.73	8.78	8.7	6.88	6.3	4.38
100003419	'abhd17ab'	mRNA	12.36	9.26	17.55	13.82	12.27	15.14	11.41	10.36
100003431	'plekhb2'	mRNA	12.18	12.35	23.0	25.51	19.88	25.84	27.76	31.69
100003436	'si:dkey-6n21.12'	mRNA	4.15	5.47	7.42	8.37	7.47	7.91	12.83	13.0
100003444	'rsph1'	mRNA	20.91	19.53	35.0	21.81	65.18	49.06	38.29	20.39
100003446	'sept4b'	mRNA	1.37	0.93	0.62	0.9	0.91	1.74	0.97	0.88
100003450	'si:dkey-246i14.3'	mRNA	2.88	1.64	3.53	2.74	2.38	2.14	2.85	2.24
100003458	'aknad1'	mRNA	0.13	0.0	0.14	0.04	0.05	0.05	0.0	0.0
100003472	'si:ch73-174h16.5'	mRNA	3.02	1.69	2.1	1.0	4.75	3.3	2.49	1.93
100003476	'fam117bb'	mRNA	9.28	8.55	14.28	12.63	11.94	9.77	9.46	6.98
100003481	'ppm1bb'	mRNA	41.29	37.83	36.18	34.08	36.61	38.82	34.77	44.36
100003490	'zgc:162898'	mRNA	7.27	7.05	6.73	8.95	7.58	11.77	19.69	24.75
100003493	'march9'	mRNA	0.47	0.41	0.73	0.88	0.7	0.69	0.48	0.33
100003496	'si:ch211-223a21.4'	mRNA	0.27	0.35	0.49	1.03	0.0	0.56	0.0	0.0
100003503	'chrnb2a'	mRNA	0.15	0.29	0.24	0.23	0.38	0.46	0.29	0.33
100003514	'prkcg'	mRNA	1.68	1.36	1.67	1.2	4.11	2.04	3.5	0.88
100003520	'ppfia1'	mRNA	16.13	13.57	19.68	19.65	20.64	21.93	20.55	21.16
100003524	'retreg1'	mRNA	0.5	0.67	1.8	2.67	1.17	1.19	3.83	3.24
100003530	'LOC100003530'	mRNA	0.49	0.73	0.66	0.17	0.72	0.98	0.65	0.64
100003532	'si:ch211-63p21.4'	mRNA	2.14	2.02	2.24	1.28	2.2	2.59	1.51	1.43
100003534	'gpr141'	mRNA	5.21	7.32	12.27	14.38	9.73	5.99	6.78	5.1
100003535	'ptger1c'	mRNA	1.21	1.13	0.83	0.9	0.77	0.97	0.72	0.43
100003537	'ciita'	mRNA	7.06	5.66	7.34	7.62	12.68	9.4	10.11	5.84
100003539	'tacr1a'	mRNA	0.33	0.24	0.75	0.52	0.14	0.42	0.9	0.97
100003543	'spdef'	mRNA	0.94	0.98	0.44	0.65	1.76	1.5	0.34	0.82
100003546	'colgalt2'	mRNA	0.13	0.31	0.22	0.12	0.18	0.65	0.36	0.09
100003547	'arhgap15'	mRNA	15.21	16.81	23.29	29.78	23.33	22.99	25.66	12.99
100003553	'dis3'	mRNA	7.53	7.84	7.66	8.97	8.79	9.09	7.61	20.21
100003558	'ablim1a'	mRNA	2.71	2.57	6.53	11.62	6.98	8.71	4.91	4.66
100003562	'ecd'	mRNA	8.01	8.12	13.4	16.15	14.58	23.02	25.86	39.29
100003563	'stmn2b'	mRNA	11.26	9.45	12.29	15.87	16.21	18.96	22.23	18.11
100003564	'mplkip'	mRNA	15.24	13.46	15.58	13.33	14.04	13.6	13.45	12.42
100003570	'man2b2'	mRNA	20.86	22.41	23.97	22.02	20.06	26.96	32.19	37.67
100003572	'tnnt3b'	mRNA	142.04	48.71	112.89	230.66	129.95	117.92	108.65	89.65
100003583	'si:ch211-145o7.3'	mRNA	14.73	10.55	11.48	8.43	22.43	16.69	17.13	10.92
100003587	'herc3'	mRNA	4.46	3.93	5.69	6.35	7.44	6.79	6.87	6.07
100003592	'adgra3'	mRNA	3.29	2.45	6.86	6.87	6.4	11.23	12.28	18.26
100003594	'fam135b'	mRNA	0.08	0.1	0.11	0.09	0.24	0.18	0.14	0.15
100003595	'ak5'	mRNA	2.07	3.31	1.85	1.4	6.24	3.9	3.46	1.3
100003596	'si:ch211-286b5.5'	mRNA	115.08	112.95	95.12	86.03	125.47	103.47	124.42	69.87
100003611	'si:ch211-26b3.2'	mRNA	7.68	6.8	7.38	6.03	7.36	7.95	8.08	6.32
100003615	'prdm2a'	mRNA	0.39	0.29	0.76	0.77	0.82	1.51	1.45	2.63
100003631	'zgc:173545'	mRNA	2.75	0.6	15.25	116.84	1.35	116.41	135.08	53.29
100003636	'si:dkey-208k4.3'	mRNA	0.48	0.29	0.18	0.0	0.12	0.19	0.1	0.0
100003640	'cinp'	mRNA	8.19	6.82	13.88	13.41	10.9	23.83	24.72	41.64
100003642	'si:dkey-246g23.2'	mRNA	0.21	0.45	0.5	0.41	0.35	0.43	0.33	0.29
100003644	'wu:fc38h03'	mRNA	0.37	0.68	0.19	0.14	0.29	0.54	0.29	0.25
100003646	'si:ch211-286b5.6'	mRNA	1.3	1.9	1.91	3.46	1.89	3.13	3.41	1.41
100003647	'LOC100003647'	mRNA	100.13	243.76	581.97	883.14	289.44	334.29	257.14	267.63
100003648	'rgs14b'	mRNA	5.24	7.82	6.67	8.33	6.57	6.59	5.85	4.74
100003654	'si:dkey-58f10.11'	mRNA	10.2	7.27	13.88	16.69	10.74	24.25	10.85	5.77
100003659	'anks1ab'	mRNA	2.86	2.36	4.02	3.07	3.65	3.59	3.29	2.19
100003660	'cemip'	mRNA	1.02	2.07	3.16	5.88	2.86	2.0	2.74	2.27
100003661	'si:ch1073-416d2.3'	mRNA	22.38	23.29	5.3	4.62	10.22	4.57	14.26	6.15
100003662	'si:ch211-204d2.4'	mRNA	10.83	10.94	12.39	13.38	19.28	14.87	13.29	7.99
100003663	'kazna'	mRNA	0.45	0.35	1.15	1.4	0.81	1.58	1.79	3.67
100003669	'guca2b'	mRNA	1868.4	1273.93	4770.36	1976.61	3302.06	2377.03	1411.88	462.9
100003670	'msrb1b'	mRNA	24.74	25.15	22.88	22.97	32.03	26.14	27.27	28.81
100003674	'si:ch73-31d8.2'	mRNA	0.16	0.55	5.85	2.16	5.14	5.58	1.75	1.8
100003675	'p4ha1b'	mRNA	11.94	12.49	8.43	15.65	8.67	13.9	20.26	17.66
100003678	'si:ch211-286c4.6'	mRNA	0.94	0.67	0.61	1.41	0.12	0.82	1.03	1.33
100003679	'keap1b'	mRNA	17.7	14.85	19.67	16.35	19.66	16.19	14.93	9.98
100003680	'pelp1'	mRNA	13.15	12.53	19.87	19.84	19.88	27.57	23.89	38.45
100003687	'LOC100003687'	mRNA	2.54	0.93	1.67	0.77	1.49	1.11	1.61	1.06
100003690	'zgc:172282'	mRNA	0.06	0.08	0.09	0.11	0.07	0.1	0.06	0.09
100003691	'socs9'	mRNA	0.63	0.59	1.85	2.31	1.15	1.84	2.67	3.51
100003699	'aste1b'	mRNA	3.19	4.41	4.57	4.68	2.98	3.05	1.78	2.78
100003704	'LOC100003704'	mRNA	22.0	14.62	26.3	24.09	20.91	22.01	18.21	11.33
100003708	'si:ch211-226m16.2'	mRNA	41.16	47.41	48.46	56.49	70.19	60.13	66.22	42.19
100003714	'si:ch73-366l1.5'	mRNA	1.35	2.52	3.01	4.71	3.1	5.7	10.82	8.6
100003720	'polr2m'	mRNA	6.2	4.63	16.63	11.74	7.92	20.66	18.14	29.04
100003721	'fam208b'	mRNA	14.22	12.45	15.09	16.56	16.82	14.54	16.99	10.38
100003733	'zfp64'	mRNA	3.78	3.51	7.32	7.66	5.28	9.3	9.28	19.8
100003734	'fastkd3'	mRNA	10.2	10.39	12.05	10.4	11.44	12.42	15.93	15.51
100003741	'LOC100003741'	mRNA	11.26	9.45	8.26	6.43	14.8	7.46	8.71	2.82
100003744	'abcb10'	mRNA	26.67	24.49	24.83	19.6	9.82	12.14	10.05	8.89
100003745	'sgpp1'	mRNA	15.52	10.94	5.7	2.96	8.72	6.86	8.62	3.89
100003752	'krt222'	mRNA	0.03	0.0	0.22	0.21	0.2	0.33	0.5	0.45
100003760	'si:ch211-286b5.8'	mRNA	10.16	13.76	15.92	25.14	11.16	14.93	12.75	9.2
100003763	'si:ch211-59d17.3'	mRNA	0.94	0.69	2.15	2.14	2.45	2.05	1.86	1.68
100003770	'mylk5'	mRNA	11.71	11.81	23.73	17.25	36.59	31.69	29.21	21.47
100003782	'trim2a'	mRNA	2.96	3.32	4.62	2.59	3.8	3.21	3.72	3.63
100003785	'si:ch211-212c13.10'	mRNA	7.25	6.63	10.8	10.25	13.5	9.05	6.05	5.37
100003787	'nhp2'	mRNA	56.78	64.34	76.09	70.82	60.92	101.16	92.45	159.82
100003790	'kat8'	mRNA	28.15	23.65	37.15	40.97	29.3	45.44	47.07	67.0
100003793	'ndp'	mRNA	2.31	2.1	3.02	2.35	3.06	2.48	3.02	1.9
100003801	'ccsapb'	mRNA	6.72	7.07	12.65	16.69	10.06	12.74	12.42	9.36
100003819	'zgc:172133'	mRNA	0.14	0.2	0.2	0.09	0.37	0.18	0.3	0.26
100003830	'rnf219'	mRNA	0.5	0.45	0.98	0.54	0.62	1.67	2.05	3.52
100003844	'laptm4a'	mRNA	180.7	157.62	209.15	170.09	217.24	202.61	187.66	120.3
100003846	'rnf25'	mRNA	23.5	22.87	35.05	39.13	33.56	28.78	41.68	46.02
100003849	'si:ch211-157p22.10'	mRNA	1.17	1.42	2.32	2.11	3.5	3.17	3.32	6.1
100003850	'ndufaf2'	mRNA	7.03	6.29	10.39	10.45	10.16	13.5	18.56	15.46
100003852	'npy2r'	mRNA	0.11	0.27	0.23	0.28	0.12	0.53	0.35	0.32
100003859	'cxcl8b.3'	mRNA	14.4	36.55	39.6	37.6	34.06	32.87	60.65	15.54
100003863	'prox2'	mRNA	0.14	0.03	0.0	0.07	0.07	0.15	0.07	0.14
100003865	'syt19'	mRNA	0.57	1.72	0.84	0.5	0.05	0.28	0.11	0.11
100003866	'znf516'	mRNA	2.44	2.32	4.09	3.79	4.7	4.78	5.1	3.69
100003869	'si:ch211-286b5.9'	mRNA	2.61	2.13	2.64	9.5	3.29	3.84	4.2	2.65
100003877	'lrp6'	mRNA	6.58	6.72	10.83	8.31	12.82	14.54	11.9	9.59
100003889	'zeb2a'	mRNA	23.73	25.55	31.94	31.22	33.46	32.36	28.01	23.05
100003895	'arfip1'	mRNA	31.57	31.78	35.26	37.69	37.42	43.29	45.58	49.81
100003896	'ccl34a.3'	mRNA	0.51	1.83	26.71	7.54	6.36	4.57	1.83	4.78
100003900	'chia.5'	mRNA	9.59	16.42	79.66	50.88	170.65	88.68	79.6	40.85
100003901	'si:ch211-236l14.1'	mRNA	0.0	0.0	0.0	0.0	0.0	2.76	0.46	0.0
100003902	'si:dkey-16l2.16'	mRNA	29.94	31.82	49.35	50.05	42.76	55.63	57.45	69.99
100003906	'zgc:112265'	mRNA	1.67	1.26	11.92	43.78	1.2	1.44	3.44	2.12
100003908	'olfcq19'	mRNA	0.0	0.03	0.04	0.0	0.03	0.0	0.03	0.0
100003911	'cxcl19'	mRNA	0.61	1.97	1.28	0.0	6.66	3.98	8.55	4.29
100003913	'si:ch73-380l3.2'	mRNA	26.77	29.93	26.15	22.89	65.98	55.28	53.15	42.05
100003922	'p2ry1'	mRNA	1.83	2.21	3.25	4.74	3.16	3.87	2.64	2.4
100003928	'si:dkey-150i13.2'	mRNA	6.83	6.27	4.14	2.65	3.01	1.23	2.25	1.45
100003935	'trim35-3'	mRNA	0.46	0.38	4.8	3.86	2.32	2.04	0.83	1.09
100003937	'adamts12'	mRNA	0.05	0.03	0.1	0.27	0.09	0.24	0.21	0.24
100003938	'apba1a'	mRNA	0.23	0.5	0.55	1.11	0.44	1.0	0.81	1.68
100003947	'kcnip2'	mRNA	0.04	0.0	0.14	0.04	0.05	0.05	0.0	0.3
100003955	'si:zfos-905g2.1'	mRNA	1.29	0.49	9.47	10.83	2.46	18.07	20.96	48.83
100003956	'cry1aa'	mRNA	49.74	46.52	20.16	20.55	34.8	26.43	32.54	17.42
100003958	'si:dkey-3k24.5'	mRNA	1.76	1.91	3.49	2.54	3.33	3.15	3.42	3.65
100003959	'depdc1a'	mRNA	5.64	5.0	11.91	12.25	3.9	23.51	21.72	51.38
100003969	'zgc:165551'	mRNA	0.0	0.0	0.16	0.0	0.0	1.04	0.0	0.23
100003975	'zbtb3'	mRNA	2.46	2.37	4.7	4.06	3.37	5.86	5.42	9.08
100003983	'pigrl2.3'	mRNA	8.33	9.6	20.79	26.92	22.72	25.98	12.3	12.74
100003989	'csrnp2'	mRNA	0.42	0.34	0.17	0.24	0.2	1.17	0.42	1.4
100003994	'zgc:162198'	mRNA	7.74	8.03	13.0	11.06	17.03	17.55	13.78	13.05
100003996	'si:ch73-195i19.3'	mRNA	4.37	4.25	6.87	8.54	8.45	7.0	5.64	4.09
100003999	'eevs'	mRNA	22.18	1.64	26.57	1.39	0.14	4.59	0.64	7.53
100004008	'si:ch211-156l18.6'	mRNA	0.0	0.45	0.83	0.54	0.28	0.0	0.4	0.06
100004011	'zgc:195633'	mRNA	0.0	0.0	0.67	0.0	0.0	0.0	0.0	0.49
100004012	'ttc32'	mRNA	67.27	50.49	38.9	41.06	37.15	63.53	88.3	126.95
100004014	'thoc6'	mRNA	11.54	12.67	17.96	16.75	13.15	24.59	28.19	43.92
100004018	'si:ch211-198n5.11'	mRNA	5.09	6.43	10.64	9.27	13.03	16.04	14.08	14.18
100004024	'med13a'	mRNA	13.12	10.45	16.34	15.36	15.3	16.33	14.65	18.16
100004030	'lsm11'	mRNA	3.62	3.91	12.55	14.47	3.04	31.04	34.05	79.77
100004031	'si:ch73-144d13.4'	mRNA	5.22	4.28	5.98	4.67	5.38	4.17	3.79	3.19
100004033	'LOC100004033'	mRNA	0.22	0.07	0.15	0.59	0.16	0.16	0.24	0.24
100004053	'avpr2l'	mRNA	0.0	0.28	0.0	0.0	0.0	0.11	0.0	0.05
100004057	'si:dkey-85k7.10'	mRNA	0.08	1.62	0.34	0.81	0.86	0.54	0.52	1.17
100004063	'bsna'	mRNA	0.01	0.01	0.02	0.01	0.0	0.01	0.0	0.0
100004068	'ccdc83'	mRNA	3.62	3.95	4.16	2.51	8.36	4.57	5.32	3.69
100004076	'rpe65c'	mRNA	0.1	0.66	0.73	0.45	0.3	0.08	0.0	0.25
100004079	'si:dkeyp-41f9.4'	mRNA	0.07	0.03	0.06	0.15	0.06	0.17	0.15	0.06
100004081	'zgc:194189'	mRNA	0.5	0.36	0.1	0.39	0.22	0.14	1.04	0.31
100004091	'si:ch73-144d13.5'	mRNA	1.26	1.58	1.61	1.62	1.85	1.52	1.14	0.63
100004095	'si:ch73-90p23.1'	mRNA	2.72	4.85	6.7	8.71	2.13	5.83	2.24	2.35
100004104	'LOC100004104'	mRNA	0.7	1.19	1.77	1.41	1.25	1.39	1.2	0.45
100004116	'fsta'	mRNA	2.79	2.2	1.95	1.96	4.12	3.43	2.35	1.77
100004118	'pcdh9'	mRNA	0.0	0.0	0.02	0.05	0.0	0.09	0.16	0.06
100004124	'gpr1'	mRNA	2.76	2.94	9.64	5.87	8.17	4.44	4.12	4.16
100004133	'ddb2'	mRNA	24.16	23.76	17.41	20.68	18.01	29.63	36.84	42.9
100004136	'ptdss2'	mRNA	7.41	6.14	9.48	12.15	8.53	9.27	12.71	11.51
100004137	'camk2n1b'	mRNA	0.54	0.69	0.0	0.43	0.34	0.58	0.68	0.57
100004138	'oxgr1a.2'	mRNA	0.0	0.0	0.15	0.17	0.18	0.0	0.26	0.18
100004144	'zfyve21'	mRNA	35.84	34.36	40.45	44.1	47.2	38.6	40.32	32.82
100004155	'fam110a'	mRNA	3.73	3.03	35.93	31.95	18.43	29.36	20.03	47.79
100004160	'LOC100004160'	mRNA	0.02	0.03	0.05	0.03	0.0	0.22	0.0	0.11
100004161	'tbx5b'	mRNA	1.17	0.79	1.4	1.09	0.87	0.99	1.28	0.6
100004171	'si:dkey-23a13.7'	mRNA	0.74	0.23	4.78	0.83	0.45	0.55	0.86	2.67
100004173	'cox19'	mRNA	13.3	13.87	9.24	8.66	9.45	11.22	12.11	8.29
100004175	'cdkn1cb'	mRNA	0.54	1.14	2.67	1.53	1.74	1.35	1.46	1.68
100004177	'xrcc6bp1'	mRNA	18.45	17.99	23.82	19.03	15.91	25.71	29.0	27.28
100004180	'LOC100004180'	mRNA	0.2	0.33	1.66	2.31	0.59	2.91	4.18	8.03
100004181	'mul1b'	mRNA	4.81	3.74	4.94	5.42	5.42	7.58	7.81	9.64
100004186	'LOC100004186'	mRNA	0.0	0.0	0.41	0.07	0.03	0.07	0.07	0.07
100004199	'LOC100004199'	mRNA	148.22	304.99	430.64	509.85	551.67	497.25	249.24	130.88
100004222	'hsf5'	mRNA	0.95	0.5	0.73	0.65	1.0	1.06	1.0	0.05
100004224	'il19l'	mRNA	0.0	0.0	0.0	0.0	0.0	0.16	0.0	0.0
100004228	'slc27a2b'	mRNA	233.55	135.66	33.23	31.31	90.68	45.69	102.55	31.82
100004231	'wu:fa03e10'	mRNA	0.23	0.22	0.41	0.7	0.23	0.73	0.41	0.47
100004247	'slc38a8a'	mRNA	0.0	0.0	0.07	0.0	0.0	0.07	0.0	0.0
100004252	'arhgap18'	mRNA	11.22	10.08	8.17	6.67	10.62	3.31	2.06	4.45
100004261	'map3k14a'	mRNA	13.3	12.58	33.08	33.55	29.02	20.9	20.71	15.25
100004265	'gpsm1a'	mRNA	0.88	0.82	1.26	0.39	0.95	0.96	0.7	0.91
100004270	'wdr6'	mRNA	8.06	7.51	12.06	12.35	10.18	18.85	18.62	32.87
100004272	'slc15a1a'	mRNA	0.09	0.19	0.22	0.09	0.06	0.07	0.03	0.06
100004274	'cyp8b2'	mRNA	4.02	4.53	1.51	1.05	1.22	1.37	0.47	0.92
100004287	'slc5a3a'	mRNA	0.0	0.0	0.13	0.16	0.04	0.09	0.04	0.0
100004296	'tb'	mRNA	0.02	0.25	1.88	0.62	1.22	0.65	1.29	0.28
100004299	'LOC100004299'	mRNA	6.57	4.12	7.53	6.06	8.49	7.44	7.52	6.47
100004307	'nrn1la'	mRNA	0.48	0.52	0.67	0.2	0.54	0.4	0.51	0.12
100004316	'si:dkey-16m19.2'	mRNA	41.36	39.27	13.91	7.94	33.59	15.12	25.93	6.1
100004321	'LOC100004321'	mRNA	1.56	2.6	6.98	5.19	6.36	8.69	6.71	2.39
100004330	'mvb12bb'	mRNA	16.91	10.23	11.66	6.53	18.17	12.23	10.41	6.93
100004331	'hal'	mRNA	113.47	59.88	43.41	29.61	95.13	41.35	70.76	15.61
100004336	'si:dkey-23a13.9'	mRNA	0.0	0.06	0.99	0.54	0.0	0.11	0.0	0.1
100004342	'osbpl6'	mRNA	0.07	0.26	0.36	0.27	0.31	0.22	0.17	0.3
100004351	'lcp2b'	mRNA	1.54	1.6	0.99	2.32	1.95	1.42	2.8	1.33
100004357	'scamp5b'	mRNA	0.11	0.07	0.11	0.0	0.0	0.0	0.08	0.68
100004361	'cplx4c'	mRNA	0.0	0.0	0.0	0.0	0.4	0.0	0.4	0.0
100004373	'LOC100004373'	mRNA	9.16	14.3	19.95	10.07	27.71	31.16	19.09	11.35
100004382	'qsox1'	mRNA	10.37	10.59	15.89	21.53	14.76	23.01	23.17	37.1
100004384	'si:ch211-67e16.2'	mRNA	4.4	10.59	12.53	17.93	16.9	20.23	22.6	17.2
100004392	'LOC100004392'	mRNA	0.0	0.55	0.56	1.17	3.38	0.9	0.56	0.0
100004395	'zgc:165555'	mRNA	1.24	1.15	8.2	2.22	2.13	1.27	1.22	0.7
100004398	'mettl3'	mRNA	8.43	8.8	7.51	8.93	8.96	10.49	9.32	15.51
100004401	'si:ch211-132g1.3'	mRNA	36.05	35.64	31.82	41.58	39.99	38.07	33.26	16.81
100004402	'plrg1'	mRNA	31.88	34.81	38.77	37.72	32.04	42.6	45.26	62.35
100004411	'LOC100004411'	mRNA	0.04	0.0	0.14	0.47	0.05	0.0	0.09	0.09
100004419	'kcnt1'	mRNA	0.08	0.02	0.02	0.03	0.0	0.0	0.0	0.04
100004427	'LOC100004427'	mRNA	0.05	0.1	0.0	0.11	0.06	0.29	0.0	0.43
100004428	'vasnb'	mRNA	5.91	3.83	4.76	4.27	5.68	4.65	3.8	4.91
100004431	'si:dkey-61l1.4'	mRNA	0.21	0.03	0.32	0.11	0.11	0.22	0.31	0.74
100004437	'cep350'	mRNA	6.71	6.74	9.3	10.3	7.87	8.61	9.15	10.96
100004439	'zbtb34'	mRNA	0.5	0.46	0.73	1.04	0.48	0.75	1.27	2.17
100004440	'si:ch211-67e16.3'	mRNA	5.76	7.01	7.93	16.03	10.13	8.5	20.54	7.62
100004448	'wu:fi34b01'	mRNA	4.43	1.13	35.1	38.25	6.43	98.49	93.44	263.82
100004455	'epoa'	mRNA	0.75	0.67	1.79	2.49	0.68	3.26	4.26	8.62
100004456	'cldn10b'	mRNA	138.77	126.37	131.59	101.46	177.93	122.69	106.07	41.38
100004458	'dchs2'	mRNA	0.48	0.48	0.27	0.13	0.19	0.31	0.16	0.12
100004460	'pcsk2'	mRNA	7.39	3.38	3.36	9.56	5.25	4.03	7.85	4.45
100004462	'tmc8'	mRNA	8.3	12.01	11.6	13.05	12.17	12.23	12.43	6.66
100004469	'igsf11'	mRNA	0.0	0.06	0.2	0.25	0.07	0.34	0.2	0.6
100004499	'LOC100004499'	mRNA	0.0	0.15	0.05	0.31	0.1	0.24	0.29	0.1
100004503	'eef1a1b'	mRNA	7.71	5.08	6.66	4.34	17.9	13.35	15.51	9.88
100004513	'znf1046'	mRNA	4.23	5.19	5.01	2.95	8.53	6.27	5.72	3.56
100004517	'tmem88b'	mRNA	3.31	3.17	4.08	3.61	6.21	5.98	7.55	5.42
100004523	'LOC100004523'	mRNA	0.23	0.24	0.49	0.45	0.52	0.47	0.39	0.36
100004528	'LOC100004528'	mRNA	0.0	0.47	1.88	1.69	0.42	1.9	2.39	5.81
100004536	'slc35a1'	mRNA	15.85	15.29	25.41	23.04	17.74	31.43	26.08	38.45
100004545	'LOC100004545'	mRNA	0.0	0.0	0.0	0.11	0.0	0.0	0.0	0.32
100004554	'si:ch211-260e23.7'	mRNA	3.05	3.33	3.96	4.9	2.73	4.6	4.12	2.25
100004555	'ripk3'	mRNA	15.78	17.31	26.26	29.39	25.76	23.6	20.37	11.19
100004557	'hyal3'	mRNA	9.89	10.15	16.82	21.66	11.39	15.14	11.87	9.84
100004563	'si:dkey-85k15.4'	mRNA	1.85	0.86	5.92	8.41	2.02	18.87	31.14	54.66
100004566	'atp6ap1a'	mRNA	3.22	2.61	9.86	9.36	3.84	4.14	2.54	2.09
100004576	'taok1a'	mRNA	0.18	0.07	0.31	0.23	0.27	0.21	0.23	0.37
100004582	'LOC100004582'	mRNA	0.0	0.02	0.0	0.01	0.12	0.01	0.0	0.0
100004590	'ubap1la'	mRNA	0.46	0.84	0.97	1.74	0.98	0.79	0.45	0.46
100004597	'phf23b'	mRNA	19.35	14.31	15.82	16.11	13.37	17.23	19.23	20.34
100004603	'si:ch73-14h1.2'	mRNA	5.68	8.79	48.59	20.76	28.3	54.49	13.3	30.53
100004607	'apoa4b.3'	mRNA	0.27	1.44	1.02	3.78	0.12	0.08	0.36	0.0
100004610	'pop7'	mRNA	19.24	18.72	22.16	19.56	19.49	27.3	26.42	39.35
100004611	'sema3bl'	mRNA	1.34	0.88	2.64	2.25	1.49	1.63	1.0	0.93
100004613	'tmeff2a'	mRNA	2.38	1.11	2.74	1.35	2.02	2.65	2.59	5.49
100004617	'csf1a'	mRNA	0.18	0.16	0.07	0.21	0.31	0.11	0.07	0.26
100004621	'si:dkeyp-121d4.3'	mRNA	7.26	7.6	8.48	7.26	9.29	10.86	8.8	9.57
100004625	'ccr11.1'	mRNA	0.0	0.37	0.61	0.34	0.2	0.33	0.99	0.64
100004647	'rasl10a'	mRNA	1.17	1.1	2.29	1.53	1.59	1.8	1.12	0.93
100004652	'si:ch211-81n22.1'	mRNA	6.94	3.46	4.43	2.91	5.99	3.0	4.12	2.63
100004656	'm1ap'	mRNA	0.26	0.19	0.41	0.31	0.11	0.37	0.25	0.47
100004663	'si:dkey-188i13.11'	mRNA	32.17	33.74	50.84	38.57	51.33	65.78	69.55	47.97
100004668	'fsd1l'	mRNA	1.3	0.83	2.28	1.56	2.04	1.73	2.07	1.4
100004673	'zgc:194508'	mRNA	3.79	4.35	5.2	4.1	8.89	7.55	11.19	11.13
100004674	'rnf151'	mRNA	0.09	0.06	0.34	0.05	0.1	0.3	0.15	0.25
100004682	'olfcg3'	mRNA	0.38	0.3	0.36	0.2	0.47	0.37	0.22	0.1
100004683	'si:ch211-240g9.1'	mRNA	0.09	0.0	1.19	0.57	0.19	0.88	1.56	4.37
100004688	'col27a1a'	mRNA	0.28	0.08	0.07	0.2	0.12	0.15	0.45	0.54
100004700	'cyp24a1'	mRNA	1.47	0.75	14.2	34.29	4.27	5.19	10.09	1.93
100004703	'sb:cb829'	mRNA	1.31	1.38	1.99	1.72	2.74	4.15	2.76	2.09
100004718	'rilpl2'	mRNA	16.8	15.49	30.09	23.06	23.13	29.24	26.97	27.64
100004727	'ypel2a'	mRNA	1.23	2.04	1.4	2.25	3.4	2.56	2.78	1.35
100004729	'tex2l'	mRNA	0.62	0.4	1.38	0.54	0.17	1.61	2.43	4.48
100004736	'acbd5b'	mRNA	0.06	0.0	0.07	0.19	0.07	0.61	0.44	0.8
100004739	'cysltr2a'	mRNA	1.43	1.54	1.3	1.15	3.06	1.54	1.96	1.2
100004742	'si:ch73-151m17.5'	mRNA	0.11	0.1	0.04	0.18	0.04	0.06	0.16	0.04
100004744	'LOC100004744'	mRNA	0.08	0.0	0.36	0.21	0.0	0.06	0.06	0.09
100004768	'si:dkey-261m9.7'	mRNA	0.0	0.0	0.0	0.0	0.18	0.0	0.0	0.56
100004770	'setd8b'	mRNA	10.93	9.34	25.65	37.44	5.6	46.93	74.51	120.68
100004793	'mrc2'	mRNA	0.9	0.72	1.53	1.21	1.98	2.12	2.1	1.59
100004801	'abcb6b'	mRNA	1.2	1.27	2.78	1.98	2.67	2.51	2.62	3.73
100004809	'fam78ba'	mRNA	0.03	0.0	0.0	0.03	0.0	0.0	0.0	0.0
100004819	'htr1fb'	mRNA	0.0	0.0	0.0	0.0	0.07	0.0	0.0	0.04
100004842	'ora4'	mRNA	0.66	0.5	0.5	0.61	0.72	0.33	0.76	0.29
100004843	'si:ch73-27e22.6'	mRNA	1.18	1.67	3.9	4.89	2.45	2.23	2.35	1.5
100004847	'rorc'	mRNA	0.11	0.34	0.58	0.51	0.82	0.64	0.98	0.43
100004848	'LOC100004848'	mRNA	0.14	0.14	0.14	0.32	0.41	0.62	0.47	0.37
100004850	'aatka'	mRNA	1.69	1.4	3.24	4.62	3.54	2.18	2.93	2.04
100004856	'si:ch211-137i24.12'	mRNA	4.69	1.98	0.56	0.53	0.25	1.34	2.29	2.05
100004867	'LOC100004867'	mRNA	0.0	0.05	0.24	0.18	0.0	0.0	0.31	0.16
100004870	'exoc2'	mRNA	20.47	19.44	29.71	28.64	33.02	32.48	32.2	33.78
100004874	'si:ch211-275j6.5'	mRNA	20.16	16.94	23.46	20.44	20.38	29.34	36.83	38.21
100004879	'filip1l'	mRNA	3.38	2.41	5.53	6.84	5.86	8.59	6.71	7.25
100004895	'ora3'	mRNA	0.0	0.0	0.0	0.03	0.0	0.05	0.0	0.0
100004902	'erp27'	mRNA	0.0	1.04	0.47	1.13	1.2	0.49	0.48	0.48
100004913	'phyhiplb'	mRNA	8.23	4.65	6.56	3.06	3.93	2.66	3.48	3.11
100004921	'LOC100004921'	mRNA	0.32	0.3	0.33	0.02	0.0	0.0	0.16	0.34
100004922	'rhbdd2'	mRNA	3.4	3.35	6.96	7.81	6.35	8.57	9.28	11.41
100004929	'zeb1a'	mRNA	0.16	0.32	0.46	0.36	0.63	0.67	0.71	0.63
100004931	'zgc:162872'	mRNA	2.01	2.12	3.23	2.67	3.37	3.72	2.93	2.81
100004932	'LOC100004932'	mRNA	2.99	2.42	4.21	4.13	5.23	4.93	1.99	1.3
100004938	'si:dkey-63b1.1'	mRNA	1.48	0.82	2.22	0.99	1.87	0.86	1.9	0.45
100004941	'grpel2'	mRNA	43.59	35.71	57.82	45.86	44.33	40.08	38.47	33.46
100004942	'si:dkey-171o17.8'	mRNA	0.75	0.38	3.59	3.15	0.87	1.48	1.16	1.46
100004944	'LOC100004944'	mRNA	0.17	0.04	2.18	0.79	2.11	3.02	0.17	1.03
100004946	'trpm4a'	mRNA	0.87	1.65	2.09	1.73	1.21	0.76	0.71	0.42
100004948	'si:ch211-153b23.7'	mRNA	9.47	15.89	18.05	15.64	19.23	16.8	17.98	8.92
100004951	'LOC100004951'	mRNA	0.04	0.07	0.05	0.1	0.05	0.0	0.0	0.0
100004954	'ponzr3'	mRNA	0.0	0.92	4.12	0.27	0.42	0.43	0.95	0.42
100004956	'cdx1b'	mRNA	4.0	3.44	5.11	5.08	6.48	4.63	4.95	2.34
100004969	'eva1ba'	mRNA	5.33	10.9	21.36	20.73	19.64	19.51	15.45	11.08
100004976	'si:dkey-58f10.10'	mRNA	12.12	11.69	14.48	15.68	18.32	23.13	15.13	8.03
100004977	'mthfd2'	mRNA	116.29	97.83	70.86	37.05	26.6	29.84	21.4	24.6
100004978	'LOC100004978'	mRNA	1.38	1.84	1.34	2.83	2.18	1.75	3.77	1.92
100004988	'si:ch211-207g17.2'	mRNA	3.16	4.39	7.85	6.59	8.41	7.71	8.26	4.01
100004990	'aftphb'	mRNA	21.73	15.85	23.7	15.53	22.12	22.55	19.24	15.3
100005000	'nav1b'	mRNA	0.02	0.05	0.02	0.06	0.01	0.09	0.05	0.13
100005008	'LOC100005008'	mRNA	0.26	0.25	1.03	0.87	0.32	2.4	2.54	5.0
100005013	'LOC100005013'	mRNA	0.16	0.0	0.47	0.0	0.0	0.43	0.85	0.63
100005014	'mob1a'	mRNA	95.27	98.12	123.5	139.57	122.89	123.11	116.23	85.38
100005019	'dyrk1aa'	mRNA	22.13	18.23	22.96	25.61	22.72	28.71	24.97	31.74
100005026	'rilp'	mRNA	11.78	10.41	8.19	6.63	13.53	10.37	11.17	6.93
100005030	'si:ch73-367f21.6'	mRNA	0.11	0.09	0.78	0.52	0.43	0.37	1.0	0.48
100005033	'si:ch211-243a15.1'	mRNA	0.16	0.12	0.08	0.03	0.11	0.23	0.11	0.34
100005035	'si:ch73-27e22.7'	mRNA	0.15	0.02	0.04	0.02	0.33	0.52	0.0	0.09
100005036	'spryd3'	mRNA	8.58	14.2	28.7	20.8	33.3	37.98	27.7	35.13
100005038	'LOC100005038'	mRNA	0.01	0.0	0.0	0.0	0.08	0.0	0.0	0.0
100005049	'fgf1b'	mRNA	0.96	0.94	0.95	0.65	0.96	0.49	0.68	0.9
100005054	'lacc1'	mRNA	1.57	2.44	3.07	2.69	2.26	2.49	3.02	1.75
100005062	'si:dkey-27d5.4'	mRNA	0.48	0.57	0.0	0.15	0.0	0.05	0.0	0.0
100005064	'tsen15'	mRNA	6.22	6.52	9.85	11.2	10.35	19.81	15.58	31.8
100005065	'stx11b.2'	mRNA	0.37	0.4	1.02	0.55	0.65	0.26	0.65	0.39
100005067	'dguok'	mRNA	6.01	5.39	8.87	8.56	7.05	12.04	11.93	16.47
100005069	'rps19bp1'	mRNA	34.65	34.32	46.29	42.35	48.03	59.25	57.17	74.95
100005071	'LOC100005071'	mRNA	0.73	0.36	0.0	0.0	0.37	0.21	0.26	0.47
100005075	'prkcea'	mRNA	3.53	3.08	3.36	3.04	4.78	3.8	3.86	3.92
100005081	'si:ch211-207g17.3'	mRNA	3.89	4.49	5.57	6.04	11.15	8.19	12.33	6.23
100005083	'icn2'	mRNA	0.6	1.88	0.44	1.89	1.33	1.74	0.0	0.45
100005086	'si:ch211-93g23.2'	mRNA	34.43	29.31	19.24	10.72	29.69	21.91	17.36	5.85
100005092	'si:ch73-27e22.2'	mRNA	0.1	0.28	0.37	0.11	0.34	0.49	0.38	0.25
100005096	'LOC100005096'	mRNA	0.16	0.12	0.18	0.17	0.62	0.08	0.49	0.2
100005101	'lrrc74b'	mRNA	5.13	4.53	7.54	3.32	18.5	10.74	8.51	8.18
100005105	'marf1'	mRNA	5.96	6.33	10.79	9.86	12.06	13.52	11.7	10.49
100005106	'plekha7b'	mRNA	3.36	2.62	3.3	2.35	5.2	3.83	4.31	2.93
100005108	'slc26a6'	mRNA	33.87	18.07	3.45	3.37	9.77	3.6	15.09	3.03
100005110	'c1ql2'	mRNA	0.07	0.0	0.28	0.34	0.21	0.22	0.43	0.21
100005114	'si:ch1073-184j22.2'	mRNA	23.13	20.92	30.98	26.69	31.06	21.08	20.94	15.13
100005116	'arhgap24'	mRNA	2.34	2.52	4.2	3.43	4.38	4.76	4.28	3.73
100005118	'ankrd40'	mRNA	10.53	8.96	9.27	9.04	10.77	11.63	8.48	6.62
100005129	'LOC100005129'	mRNA	0.0	0.0	0.0	0.0	0.0	0.0	0.0	0.0
100005130	'calhm3'	mRNA	0.0	0.0	0.0	0.0	0.05	0.0	0.05	0.0
100005140	'fbxo40.1'	mRNA	0.12	0.07	0.32	0.48	0.09	0.41	0.24	0.36
100005143	'si:ch211-197g15.8'	mRNA	11.12	16.78	20.27	21.3	36.99	29.54	16.75	14.16
100005148	'ar'	mRNA	25.26	16.07	15.64	8.95	15.66	11.93	12.89	8.7
100005158	'cox11'	mRNA	18.75	15.25	19.07	15.75	17.21	25.48	27.85	29.66
100005161	'si:ch73-27e22.1'	mRNA	4.74	6.6	9.12	10.38	7.72	7.18	6.11	4.99
100005174	'dnmbp'	mRNA	8.39	7.11	13.77	9.73	16.04	13.87	14.42	13.28
100005175	'LOC100005175'	mRNA	0.0	0.0	1.04	0.0	0.66	0.22	1.3	0.6
100005176	'gene-calhm1-2'	mRNA	0.14	0.19	0.15	0.15	0.69	0.16	0.3	0.17
100005181	'si:dkey-85k15.6'	mRNA	1.11	2.04	1.51	3.1	1.52	4.32	4.77	6.52
100005183	'map4k3b'	mRNA	4.74	4.53	5.16	6.06	5.4	5.68	4.59	3.69
100005187	'LOC100005187'	mRNA	0.19	0.17	0.48	0.27	0.39	0.38	0.29	0.09
100005189	'mybl2a'	mRNA	2.83	2.47	4.18	6.4	2.55	9.08	7.85	21.98
100005195	'map7d2a'	mRNA	0.18	0.18	0.19	0.46	0.45	0.33	0.34	0.23
100005205	'dusp28'	mRNA	0.49	0.24	1.08	0.44	0.91	0.95	0.3	0.3
100005207	'LOC100005207'	mRNA	0.71	0.54	0.33	0.64	2.02	0.0	0.02	0.22
100005208	'stard13b'	mRNA	6.15	4.6	12.1	7.85	8.43	5.83	5.91	2.92
100005210	'si:dkey-261m9.19'	mRNA	0.18	0.0	0.0	0.11	0.0	0.0	0.28	0.31
100005214	'ttc3'	mRNA	16.72	15.78	22.22	24.64	26.16	31.48	28.63	40.02
100005227	'lingo4a'	mRNA	1.16	1.01	1.64	1.12	1.8	1.77	1.2	1.02
100005232	'gig2d'	mRNA	15.06	19.31	29.92	16.83	50.21	48.4	16.09	9.07
100005237	'ifitm5'	mRNA	1.02	0.81	0.79	0.5	0.13	1.36	0.13	0.13
100005257	'nptxrb'	mRNA	1.39	1.26	0.36	0.34	1.09	0.4	0.36	0.36
100005261	'jam2a'	mRNA	26.9	20.94	22.83	24.07	30.85	37.59	37.18	36.05
100005267	'si:dkey-51a16.9'	mRNA	1.63	2.35	5.64	4.67	6.45	4.14	6.2	3.21
100005268	'cpeb3'	mRNA	0.52	0.32	0.45	0.43	0.39	0.67	0.46	0.69
100005273	'scarf1'	mRNA	4.11	3.29	5.1	5.74	3.07	3.35	4.01	3.32
100005283	'gig2e'	mRNA	5.26	5.7	12.99	8.64	18.14	13.91	6.16	3.42
100005291	'ercc6l'	mRNA	4.04	6.38	8.12	9.0	7.32	13.34	10.23	14.67
100005295	'chrnb1l'	mRNA	3.5	0.99	0.3	0.23	0.3	1.29	1.38	2.22
100005297	'epgn'	mRNA	0.15	0.27	0.39	0.07	0.32	0.64	0.63	0.16
100005300	'lcmt2'	mRNA	1.23	1.34	4.45	4.94	3.39	15.38	8.74	12.97
100005301	'jam2b'	mRNA	1.34	1.22	0.95	1.74	1.32	1.35	3.08	3.0
100005305	'zgc:162144'	mRNA	0.0	0.07	0.62	1.11	0.18	0.64	1.02	0.24
100005308	'si:dkey-261m9.17'	mRNA	0.0	0.0	0.07	0.0	0.0	0.0	0.32	0.25
100005318	'LOC100005318'	mRNA	0.33	0.42	0.62	1.9	0.82	0.21	2.8	7.02
100005323	'LOC100005323'	mRNA	1.91	1.75	2.16	3.3	3.58	2.83	3.35	2.49
100005325	'scn1bb'	mRNA	0.78	0.15	1.79	1.72	0.49	2.11	1.96	3.67
100005331	'ora2'	mRNA	0.0	0.0	0.0	0.0	0.0	0.0	0.0	0.0
100005337	'LOC100005337'	mRNA	1.34	1.99	2.37	1.97	2.22	1.92	2.12	0.87
100005341	'wipf1a'	mRNA	28.71	31.11	35.35	61.54	45.02	45.08	46.05	22.16
100005344	'htr1fa'	mRNA	0.05	0.05	0.11	0.0	0.0	0.11	0.0	0.05
100005356	'LOC100005356'	mRNA	0.0	0.0	0.0	0.0	0.0	0.0	0.0	0.0
100005357	'si:dkey-78p8.1'	mRNA	2.28	1.5	3.31	3.24	3.08	4.35	5.14	8.47
100005358	'si:ch211-274f20.2'	mRNA	15.59	10.23	2.17	1.69	4.61	3.15	5.03	2.68
100005359	'si:ch211-286b4.4'	mRNA	0.22	0.28	0.15	0.2	0.35	0.25	0.13	0.14
100005368	'lime1'	mRNA	0.43	0.36	0.58	0.48	1.02	0.78	0.32	0.22
100005372	'ice2'	mRNA	5.83	5.94	10.52	8.46	9.78	10.9	11.23	18.87
100005373	'greb1l'	mRNA	2.45	1.0	1.56	1.6	2.42	1.22	2.6	1.55
100005375	'si:ch211-135f11.4'	mRNA	0.33	0.36	0.36	0.52	0.19	0.73	0.84	0.75
100005387	'rnaseh2c'	mRNA	17.44	18.58	22.77	20.18	25.95	33.63	26.04	30.51
100005391	'si:dkeyp-82a1.6'	mRNA	18.73	19.1	26.67	27.87	25.07	34.65	29.49	34.74
100005402	'stac'	mRNA	0.77	0.94	1.24	1.46	0.92	1.24	1.79	0.96
100005403	'tmem65'	mRNA	7.21	7.86	8.36	4.83	8.06	6.78	7.16	8.33
100005405	'gig2j'	mRNA	6.17	5.23	6.94	8.53	4.71	2.91	5.53	4.19
100005416	'ptger4b'	mRNA	12.17	10.1	9.21	10.56	15.59	10.79	9.97	5.0
100005419	'ppp4r2b'	mRNA	28.79	24.39	37.17	31.74	27.51	34.22	39.5	49.76
100005420	'LOC100005420'	mRNA	0.13	0.29	0.41	0.59	0.31	0.59	0.71	0.47
100005423	'LOC100005423'	mRNA	2.23	2.44	2.52	2.71	2.63	4.26	4.46	5.51
100005446	'LOC100005446'	mRNA	0.06	0.05	0.12	0.0	0.12	0.09	0.03	0.0
100005449	'zfyve9a'	mRNA	3.97	3.98	6.33	5.72	4.91	7.36	6.18	9.28
100005455	'mettl20'	mRNA	2.56	1.55	4.46	4.57	4.07	5.16	8.23	7.05
100005456	'si:dkey-182g1.6'	mRNA	0.6	1.84	4.29	1.82	0.3	3.27	3.85	1.69
100005459	'spsb3b'	mRNA	0.15	0.2	1.06	1.17	0.38	0.39	0.77	0.46
100005461	'zgc:194202'	mRNA	0.3	0.28	0.0	0.0	0.0	0.31	0.0	0.09
100005466	'si:dkey-34m19.3'	mRNA	9.27	10.44	12.61	13.74	9.64	12.79	16.48	21.68
100005469	'fn1a'	mRNA	10.92	12.08	26.96	24.73	37.45	40.97	48.51	40.02
100005471	'lzts2b'	mRNA	0.28	0.16	1.87	1.71	0.64	0.83	1.48	1.05
100005476	'si:dkey-56f14.4'	mRNA	0.4	0.32	0.83	0.42	0.84	0.64	1.32	1.0
100005482	'si:dkey-182g1.2'	mRNA	1.02	0.41	4.5	4.91	0.69	6.35	11.35	15.98
100005483	'LOC100005483'	mRNA	0.85	0.8	0.0	0.0	0.89	0.59	2.23	1.42
100005485	'atf7ip2'	mRNA	13.55	12.66	17.91	18.83	11.73	26.34	30.46	57.83
100005490	'zrsr2'	mRNA	2.97	3.89	5.63	4.56	4.11	4.7	3.42	4.47
100005496	'si:ch211-1i11.3'	mRNA	13.56	15.3	30.05	27.41	28.04	22.99	23.33	10.17
100005501	'si:dkeyp-67a8.2'	mRNA	3.57	2.96	5.36	4.43	5.26	5.57	4.58	3.02
100005504	'gig2l'	mRNA	0.0	0.16	0.44	2.4	2.65	3.73	0.19	0.37
100005512	'LOC100005512'	mRNA	0.0	0.0	0.0	0.0	0.07	0.18	0.36	0.0
100005514	'spop'	mRNA	24.59	21.36	30.14	27.01	28.94	35.1	32.69	38.27
100005516	'LOC100005516'	mRNA	0.18	0.14	0.24	0.09	0.16	0.07	0.03	0.03
100005518	'pdzrn3b'	mRNA	8.49	6.06	5.32	5.42	7.34	7.13	7.62	9.67
100005529	'dnal4b'	mRNA	8.36	8.81	13.13	12.19	15.9	13.41	12.54	10.78
100005532	'ftr95'	mRNA	7.34	6.91	15.27	9.48	15.02	20.08	9.17	5.45
100005536	'LOC100005536'	mRNA	20.28	17.14	24.12	23.26	22.56	30.48	22.46	27.38
100005538	'epha6'	mRNA	0.16	0.23	0.16	0.11	0.13	0.17	0.43	0.08
100005540	'bbx'	mRNA	0.64	0.55	0.96	1.0	1.02	0.97	0.59	0.52
100005543	'ppfia4'	mRNA	0.12	0.2	0.26	0.51	0.35	0.34	0.58	1.23
100005551	'entpd3'	mRNA	0.16	0.47	1.54	0.66	0.71	1.25	1.56	1.1
100005564	'vsig10'	mRNA	2.89	2.79	9.51	8.37	3.95	10.4	20.88	20.29
100005565	'si:ch211-287c22.1'	mRNA	0.27	0.34	0.17	0.51	0.26	1.21	1.59	0.0
100005566	'f11r.2'	mRNA	0.51	0.07	1.79	1.33	0.59	1.74	0.38	0.37
100005567	'gpr155b'	mRNA	0.43	0.34	0.66	0.65	0.58	0.78	0.38	0.3
100005568	'nfic'	mRNA	20.13	16.03	13.68	12.75	17.09	13.5	11.8	9.23
100005569	'zgc:194839'	mRNA	0.0	0.36	0.28	0.9	0.36	0.47	0.71	0.68
100005571	'tlr20.4'	mRNA	0.12	0.31	0.34	0.77	0.23	0.42	0.21	0.1
100005578	'oxgr1a.3'	mRNA	0.0	0.0	0.0	0.0	0.0	0.0	0.09	0.0
100005584	'LOC100005584'	mRNA	0.71	0.6	0.98	1.36	1.41	0.67	1.05	1.22
100005587	'aldh9a1a.1'	mRNA	445.63	333.22	153.03	200.84	226.64	286.7	247.85	190.05
100005589	'slc5a7a'	mRNA	0.06	0.13	0.17	0.06	0.25	0.31	0.28	0.03
100005590	'hrh2b'	mRNA	0.05	0.0	0.05	0.0	0.05	0.11	0.21	0.23
100005593	'adam8b'	mRNA	14.96	19.26	33.29	35.34	31.56	24.56	18.9	12.88
100005596	'si:dkeyp-115e12.6'	mRNA	1.85	1.27	4.48	4.24	3.41	7.51	8.52	16.75
100005599	'zgc:194114'	mRNA	0.76	0.43	0.2	0.65	0.2	1.32	2.48	2.89
100005603	'ssbp3a'	mRNA	18.07	15.86	18.63	20.43	14.16	13.48	12.97	15.66
100005620	'ccdc39'	mRNA	17.44	13.49	18.43	12.25	22.27	19.98	14.03	10.61
100005623	'tmem120a'	mRNA	12.69	13.99	16.27	16.34	11.71	9.15	7.37	4.64
100005625	'si:ch211-171l17.4'	mRNA	0.15	0.16	0.3	0.28	0.43	0.0	0.13	0.0
100005628	'si:dkey-191c17.2'	mRNA	1.64	0.84	1.27	0.3	0.64	0.44	2.58	0.1
100005630	'cpo'	mRNA	0.22	0.13	0.0	0.72	0.0	0.08	0.08	0.0
100005637	'LOC100005637'	mRNA	0.1	0.29	0.35	0.36	0.43	0.39	0.21	0.2
100005640	'LOC100005640'	mRNA	1.27	0.75	1.97	2.17	1.19	4.0	0.91	0.34
100005645	'fam151a'	mRNA	0.66	0.2	0.26	0.25	0.27	0.5	0.39	0.12
100005670	'mmp28'	mRNA	1.17	1.42	0.7	1.73	0.77	0.81	0.58	0.69
100005675	'grin1b'	mRNA	0.03	0.03	0.05	0.03	0.04	0.02	0.08	0.2
100005680	'nab2'	mRNA	2.03	2.3	65.67	23.7	4.24	3.55	3.36	1.68
100005685	'LOC100005685'	mRNA	0.0	0.61	0.91	0.0	0.02	0.3	0.77	0.85
100005689	'LOC100005689'	mRNA	0.18	0.45	0.32	0.24	0.9	0.72	0.84	0.13
100005699	'fank1'	mRNA	2.07	1.41	3.25	1.91	3.49	1.47	2.98	2.03
100005700	'stim1b'	mRNA	1.96	1.79	3.42	3.74	3.64	2.88	2.99	1.91
100005704	'si:dkey-110k5.10'	mRNA	0.19	0.39	0.12	0.07	0.39	0.26	0.18	0.14
100005714	'otulinb'	mRNA	9.17	11.27	15.79	19.81	16.38	23.35	20.56	23.64
100005716	'pcsk1'	mRNA	0.15	0.3	0.45	0.49	0.27	0.12	0.21	0.08
100005717	'cpt2'	mRNA	18.29	21.11	30.85	21.32	30.54	39.6	34.24	25.22
100005727	'zgc:162936'	mRNA	1.79	2.57	8.78	8.32	5.88	11.92	26.32	23.62
100005728	'grem1b'	mRNA	1.64	0.99	2.67	1.99	2.44	1.56	1.8	1.08
100005729	'si:dkey-204a24.10'	mRNA	0.0	0.05	0.49	0.08	0.0	0.0	0.15	0.1
100005732	'zfyve1'	mRNA	2.12	2.71	6.46	5.64	4.38	5.14	4.71	5.04
100005742	'si:ch1073-296i8.2'	mRNA	2.78	3.47	7.8	10.76	3.64	14.74	20.49	34.27
100005752	'cgnb'	mRNA	7.13	6.37	13.09	8.73	12.9	11.86	8.68	9.08
100005753	'sh3gl1a'	mRNA	6.52	6.05	16.24	20.5	10.2	25.59	34.09	42.52
100005754	'ftr35'	mRNA	1.07	1.17	3.86	1.99	5.62	5.06	2.57	1.84
100005761	'ehmt1a'	mRNA	8.23	7.63	12.36	12.06	15.62	16.99	16.13	18.11
100005763	'uck2a'	mRNA	35.36	21.93	28.62	22.66	22.54	32.81	24.99	34.06
100005765	'spg20a'	mRNA	0.04	0.04	0.0	0.04	0.04	0.08	0.17	0.61
100005785	'zmp:0000000652'	mRNA	2.05	3.04	1.88	2.71	6.48	1.8	5.35	6.51
100005797	'slc38a5a'	mRNA	23.0	24.12	29.96	17.48	17.43	15.97	12.46	10.05
100005807	'si:dkey-34d22.2'	mRNA	3.71	1.87	0.06	0.49	2.52	0.99	1.24	0.48
100005813	'sbno1'	mRNA	18.15	16.41	28.54	25.73	22.69	46.73	40.19	72.86
100005826	'si:dkey-79i2.4'	mRNA	0.21	0.12	0.49	0.25	0.63	0.34	0.28	0.41
100005838	'si:ch211-161m3.6'	mRNA	0.14	0.47	0.49	0.79	0.99	0.71	0.69	0.49
100005846	'si:dkey-56f14.7'	mRNA	20.51	18.73	16.9	24.98	27.39	31.57	26.75	15.0
100005849	'rhov'	mRNA	1.37	1.41	5.18	4.3	2.52	3.1	3.17	3.85
100005854	'zgc:194242'	mRNA	9.03	4.04	5.68	4.32	6.67	3.59	7.32	3.23
100005864	'LOC100005864'	mRNA	0.51	0.18	0.17	0.62	0.13	0.75	0.24	0.0
100005871	'ftr57'	mRNA	0.83	1.19	1.4	1.14	2.38	2.51	1.15	0.83
100005879	'tmem125'	mRNA	3.29	2.25	3.14	2.86	5.22	4.66	2.69	1.88
100005880	'cx36.7'	mRNA	0.0	0.0	0.0	0.0	0.0	0.0	0.0	0.0
100005882	'si:dkey-183p4.10'	mRNA	4.19	4.83	3.62	8.21	7.15	5.07	8.58	3.56
100005885	'spdya'	mRNA	2.33	0.73	6.67	9.51	1.15	15.66	20.68	43.27
100005886	'tuft1b'	mRNA	0.64	0.41	0.27	0.45	0.94	1.11	0.73	0.68
100005887	'vps18'	mRNA	10.23	11.65	15.03	15.75	13.7	17.7	16.54	20.38
100005893	'magoh'	mRNA	90.5	106.61	125.47	102.84	123.51	154.39	138.97	171.95
100005895	'si:ch211-1f22.12'	mRNA	1.06	0.52	0.0	0.29	0.54	1.1	0.35	0.12
100005903	'si:dkey-27i16.2'	mRNA	38.15	61.9	79.52	78.78	87.23	84.12	66.96	38.24
100005907	'LOC100005907'	mRNA	5.01	4.77	2.02	5.54	0.3	8.84	1.54	0.58
100005924	'LOC100005924'	mRNA	1.51	1.24	1.49	1.76	2.52	1.66	2.5	0.28
100005927	'LOC100005927'	mRNA	2.47	2.12	3.14	3.42	3.21	2.49	3.08	1.6
100005931	'zgc:194246'	mRNA	7.77	4.27	6.07	6.61	1.48	5.66	5.17	10.74
100005937	'prrg2'	mRNA	8.91	7.68	26.58	21.92	16.14	49.09	53.52	91.35
100005938	'si:dkey-171c9.3'	mRNA	2.56	3.07	5.03	7.86	8.0	7.02	5.8	4.04
100005939	'spryd4'	mRNA	22.21	24.22	33.69	37.67	19.85	47.08	54.45	88.56
100005948	'LOC100005948'	mRNA	0.0	0.11	0.51	0.36	0.1	0.06	0.17	0.29
100005952	'hepacama'	mRNA	0.68	0.7	0.76	0.51	0.87	0.4	0.69	0.61
100005953	'mipep'	mRNA	14.59	14.64	15.97	13.16	21.38	16.84	11.96	18.34
100005958	'si:ch73-138e16.2'	mRNA	0.84	1.43	1.98	1.21	1.43	1.12	2.75	1.77
100005961	'si:dkey-192l18.9'	mRNA	1.4	1.81	1.99	2.01	2.26	2.14	1.99	2.17
100005963	'znf281a'	mRNA	4.02	2.5	3.88	3.32	4.12	3.84	4.33	4.13
100005965	'LOC100005965'	mRNA	4.87	6.77	7.47	4.97	7.87	7.26	6.58	5.27
100005974	'zmat4b'	mRNA	2.99	2.89	3.12	2.58	1.69	2.78	2.04	1.13
100005981	'ppp2r5ca'	mRNA	14.99	14.87	15.01	12.84	14.41	14.8	12.65	7.16
100005990	'LOC100005990'	mRNA	4.27	4.7	9.11	7.99	7.13	9.05	10.3	13.32
100005996	'mark2b'	mRNA	47.4	34.22	30.24	28.58	32.73	32.63	32.48	22.87
100006005	'arrdc1a'	mRNA	11.59	12.1	43.4	32.63	36.89	28.4	26.58	28.92
100006019	'si:ch73-138e16.4'	mRNA	0.92	1.34	2.37	1.47	1.62	2.49	2.43	3.11
100006023	'acsbg1'	mRNA	0.23	0.11	1.03	3.16	0.12	0.25	0.2	0.12
100006037	'cited4b'	mRNA	49.49	60.56	105.19	118.58	85.35	121.64	131.67	179.5
100006039	'znf687b'	mRNA	5.37	5.25	6.33	6.01	5.89	8.14	9.03	12.14
100006041	'rhoab'	mRNA	186.72	221.81	350.67	325.93	246.26	226.66	215.1	119.03
100006042	'zgc:172067'	mRNA	0.34	0.18	0.07	0.07	0.2	0.07	0.33	0.21
100006043	'klf5a'	mRNA	0.44	0.56	2.17	1.74	2.01	1.55	1.92	1.76
100006044	'faim2b'	mRNA	0.0	0.0	0.3	0.32	0.0	0.15	0.45	0.53
100006053	'si:dkey-266f7.1'	mRNA	3.5	2.8	3.07	2.83	3.31	2.97	6.22	4.41
100006059	'si:ch211-152c8.2'	mRNA	0.3	0.18	0.26	0.0	0.21	0.25	0.31	0.41
100006062	'si:ch73-193c12.2'	mRNA	2.61	2.36	5.12	4.03	5.43	5.22	4.17	4.92
100006078	'ccr9b'	mRNA	1.09	1.08	1.01	1.6	0.98	0.78	1.03	0.71
100006084	'si:ch73-138e16.8'	mRNA	2.05	1.43	2.87	3.21	2.52	3.24	3.46	1.64
100006087	'si:dkeyp-57f11.2'	mRNA	7.74	6.07	12.96	7.09	19.26	11.62	11.65	7.33
100006088	'sobpb'	mRNA	1.51	1.04	2.5	2.31	2.77	2.67	3.41	3.27
100006090	'abca2'	mRNA	4.39	4.61	11.95	12.6	13.24	11.2	9.51	7.87
100006104	'LOC100006104'	mRNA	0.15	0.18	0.06	0.08	0.16	0.14	0.35	0.0
100006122	'LOC100006122'	mRNA	3.13	1.72	2.73	2.54	3.4	4.39	3.47	4.06
100006128	'mespab'	mRNA	0.0	0.0	0.19	0.09	0.0	0.0	0.1	0.1
100006131	'fhad1'	mRNA	5.01	3.31	8.74	5.55	7.3	6.41	7.33	5.08
100006143	'si:dkey-266f7.5'	mRNA	10.87	6.53	4.08	0.91	3.69	2.77	1.01	4.29
100006144	'pimr50'	mRNA	0.38	0.0	0.0	0.0	0.27	0.36	0.04	0.43
100006147	'cul5b'	mRNA	0.33	0.29	1.38	1.05	1.07	1.8	2.15	4.22
100006169	'sertm1'	mRNA	2.44	2.25	3.61	2.44	2.44	2.75	1.94	1.27
100006170	'depdc1b'	mRNA	1.61	2.28	2.81	2.54	1.8	2.62	1.61	1.68
100006177	'LOC100006177'	mRNA	0.08	0.22	0.0	0.35	0.08	0.2	0.0	0.16
100006181	'pimr51'	mRNA	0.28	0.41	0.43	0.4	0.28	0.39	0.07	0.28
100006189	'osbpl5'	mRNA	7.18	5.79	12.0	8.58	14.15	12.22	8.35	5.45
100006191	'trim35-14'	mRNA	2.16	1.57	4.65	1.43	6.94	4.35	3.63	1.38
100006201	'letm2'	mRNA	52.34	40.95	64.06	53.56	39.52	35.05	40.52	27.32
100006207	'si:ch73-147o17.1'	mRNA	17.27	13.03	15.02	14.55	22.64	17.43	17.01	8.29
100006212	'rfxap'	mRNA	34.79	28.65	31.0	31.56	34.84	30.47	49.16	36.14
100006223	'si:dkey-266f7.9'	mRNA	0.25	0.06	0.0	0.06	0.06	0.2	0.15	0.3
100006233	'arhgap23a'	mRNA	2.38	1.64	2.88	2.48	3.07	2.64	2.81	1.54
100006238	'aldh9a1a.2'	mRNA	3.53	3.37	1.0	1.85	3.03	1.79	3.47	2.38
100006246	'dhx32a'	mRNA	0.69	0.27	4.53	4.5	0.32	7.55	10.53	27.65
100006249	'chst2b'	mRNA	0.23	0.35	1.01	0.77	0.89	0.88	1.14	0.64
100006250	'LOC100006250'	mRNA	4.7	10.23	8.14	9.13	15.91	11.92	17.39	15.26
100006255	'itga7'	mRNA	0.38	0.09	0.46	0.52	0.67	1.87	0.36	1.05
100006257	'cetn2'	mRNA	0.53	0.48	1.17	1.26	0.66	1.05	1.34	1.42
100006263	'si:dkey-23a13.11'	mRNA	0.17	0.04	0.08	0.13	0.19	0.0	0.1	0.14
100006266	'si:dkeyp-53d3.6'	mRNA	2.03	2.47	3.18	4.74	2.47	4.62	5.75	8.56
100006275	'porcn'	mRNA	0.06	0.06	0.13	0.1	0.07	0.07	0.27	0.7
100006279	'prnpb'	mRNA	1.5	2.01	1.84	2.38	1.65	2.08	1.76	0.94
100006301	'si:dkey-204l11.1'	mRNA	6.39	3.74	4.34	4.09	9.19	5.24	3.72	1.8
100006302	'si:dkeyp-75h12.7'	mRNA	0.99	1.14	1.29	1.02	1.33	2.26	3.04	2.76
100006303	'gls2a'	mRNA	8.75	5.93	2.0	1.96	2.05	2.45	2.52	1.29
100006305	'gpc5c'	mRNA	0.35	0.06	0.16	0.2	0.63	0.24	0.23	0.15
100006310	'sprn2'	mRNA	1.87	1.1	2.76	1.37	1.45	1.35	0.74	0.85
100006320	'ugt2a1'	mRNA	13.96	19.16	24.32	27.01	13.94	20.99	11.01	10.64
100006328	'slc13a5b'	mRNA	0.3	0.26	0.08	0.22	0.19	0.1	0.25	0.08
100006331	'si:dkey-23a13.14'	mRNA	0.0	0.0	0.14	0.2	0.07	0.21	0.31	0.37
100006339	'ttll5'	mRNA	0.22	0.3	0.65	0.68	0.69	0.63	0.49	0.75
100006341	'rassf2b'	mRNA	5.15	5.92	5.15	7.48	6.44	6.95	5.27	3.55
100006345	'fktn'	mRNA	4.29	3.41	5.14	3.87	6.58	6.03	7.14	5.36
100006347	'si:rp71-45g20.4'	mRNA	1.73	0.0	0.0	0.76	1.33	0.0	0.88	0.27
100006350	'whsc1l1'	mRNA	2.54	2.05	3.65	3.35	3.42	5.08	5.57	7.45
100006361	'galn'	mRNA	0.51	0.46	0.79	0.38	0.09	2.46	2.27	4.89
100006366	'col5a2b'	mRNA	0.7	0.61	0.59	0.95	0.24	0.58	0.22	0.47
100006371	'tmem151ba'	mRNA	1.23	0.84	1.34	1.35	1.35	0.89	1.03	1.05
100006377	'senp7b'	mRNA	7.95	5.78	11.76	11.57	8.79	15.61	16.3	22.59
100006379	'slc4a5'	mRNA	14.83	16.02	0.25	0.35	0.48	0.61	0.85	1.42
100006392	'gulp1b'	mRNA	2.36	1.94	2.64	1.96	3.32	2.38	3.4	1.37
100006398	'prok2'	mRNA	0.0	0.0	0.0	0.58	0.3	0.63	0.93	0.0
100006399	'alx4a'	mRNA	0.25	0.14	0.24	0.25	0.3	0.23	0.28	0.36
100006401	'LOC100006401'	mRNA	0.25	0.0	0.0	0.0	0.0	0.0	0.0	0.0
100006411	'pimr54'	mRNA	0.17	0.26	0.3	0.28	0.34	0.0	0.45	0.53
100006417	'tcf20'	mRNA	6.23	5.75	7.69	6.16	7.73	10.36	9.78	12.83
100006427	'sv2bb'	mRNA	1.26	1.07	1.6	1.14	0.95	1.36	0.95	0.41
100006428	'LOC100006428'	mRNA	3.42	3.74	2.74	1.54	1.19	0.49	7.39	4.14
100006433	'si:rp71-45g20.10'	mRNA	0.0	0.92	0.58	1.69	1.11	1.14	2.34	1.26
100006442	'slc25a47b'	mRNA	8.73	5.57	6.97	3.8	7.62	3.64	5.22	2.76
100006445	'zgc:173486'	mRNA	1.21	1.3	2.6	2.2	2.31	1.41	2.62	4.0
100006448	'ca6'	mRNA	23.28	28.92	33.81	38.33	38.51	52.08	34.07	24.94
100006454	'tead1b'	mRNA	0.39	0.59	0.66	0.55	0.9	0.5	0.43	0.52
100006456	'fmnl2a'	mRNA	0.79	0.3	4.33	2.62	1.37	1.46	1.06	0.61
100006460	'efna3a'	mRNA	0.05	0.0	0.34	0.51	0.05	0.35	2.53	3.47
100006464	'si:dkey-27j5.5'	mRNA	0.04	0.12	0.23	0.26	0.56	0.14	0.09	0.0
100006469	'LOC100006469'	mRNA	14.64	11.12	17.82	22.55	21.99	21.9	17.78	9.04
100006472	'cfap57'	mRNA	3.2	1.99	6.38	4.53	9.34	7.44	6.13	3.43
100006475	'zgc:171500'	mRNA	4.15	3.7	5.05	0.07	19.96	10.04	0.26	0.09
100006494	'mycbpap'	mRNA	4.88	4.14	3.91	4.33	10.65	9.68	11.41	10.39
100006496	'pcdh1a'	mRNA	0.46	0.23	0.33	0.23	0.22	0.41	0.39	0.36
100006516	'atf2'	mRNA	1.93	1.48	2.51	1.93	2.52	2.87	1.45	2.53
100006523	'zgc:198419'	mRNA	86.6	94.73	109.89	130.28	61.51	170.37	257.2	109.29
100006534	'si:dkey-184p9.9'	mRNA	0.34	0.34	0.63	2.12	5.55	1.54	3.91	0.36
100006541	'si:ch73-177h5.3'	mRNA	0.52	0.46	0.29	0.37	0.53	0.65	0.94	0.5
100006548	'wu:fb16f03'	mRNA	30.77	24.89	37.24	29.47	40.66	38.98	25.38	21.35
100006550	'zgc:163079'	mRNA	0.12	1.25	6.7	0.93	0.2	0.2	1.58	0.33
100006557	'LOC100006557'	mRNA	0.47	0.41	4.85	0.39	8.33	5.64	2.67	0.32
100006560	'si:ch73-112l6.1'	mRNA	2.97	1.75	3.71	4.07	4.16	4.12	5.58	6.46
100006562	'LOC100006562'	mRNA	0.3	0.0	3.13	1.96	0.0	0.0	0.0	0.0
100006564	'si:ch211-22k7.9'	mRNA	1.31	3.13	3.75	2.3	4.53	4.95	3.55	1.99
100006580	'si:ch211-255f4.12'	mRNA	5.22	4.83	6.18	5.19	6.3	5.66	5.75	3.91
100006583	'si:dkey-105h11.2'	mRNA	0.31	1.0	0.78	2.48	0.92	3.01	3.24	6.02
100006589	'idh1'	mRNA	252.99	233.01	169.27	119.73	207.15	187.11	146.16	118.09
100006599	'si:dkey-27j5.3'	mRNA	0.23	0.17	0.59	0.22	0.51	0.63	0.27	1.01
100006601	'si:dkey-13m1.5'	mRNA	2.2	1.29	0.99	0.45	7.77	2.15	2.65	1.01
100006612	'myo9aa'	mRNA	3.22	2.67	5.13	4.82	4.63	4.74	5.27	5.74
100006614	'kcnh3'	mRNA	0.13	0.0	0.35	0.15	0.0	0.09	0.38	0.22
100006618	'mettl2a'	mRNA	12.76	12.71	17.33	20.3	12.26	24.61	32.28	47.27
100006620	'synpo2b'	mRNA	0.34	0.15	0.18	0.23	0.38	0.31	0.39	0.52
100006622	'rin2'	mRNA	14.14	9.12	6.46	6.39	9.4	8.22	9.07	4.84
100006625	'stx1a'	mRNA	0.21	0.14	0.94	0.28	0.1	0.31	0.09	0.08
100006636	'si:ch211-216p19.6'	mRNA	1.07	1.43	1.02	1.77	1.26	1.26	1.22	0.93
100006646	'dfnb59'	mRNA	0.0	0.0	0.06	0.06	0.06	0.0	0.0	0.0
100006649	'LOC100006649'	mRNA	6.18	5.74	3.72	5.15	5.55	4.88	5.32	4.08
100006655	'si:dkey-187j14.4'	mRNA	0.18	0.25	0.6	0.07	0.2	0.27	0.16	0.16
100006656	'si:ch1073-188e1.1'	mRNA	0.32	0.07	3.32	0.24	4.43	2.36	0.19	0.03
100006660	'plppr5a'	mRNA	0.18	0.17	0.13	0.18	0.39	0.1	0.29	0.1
100006662	'si:dkey-1b17.5'	mRNA	38.49	33.31	33.81	29.5	35.16	36.49	28.86	22.55
100006671	'zgc:165653'	mRNA	0.42	0.0	0.17	1.08	0.51	0.36	0.09	0.09
100006675	'prkcba'	mRNA	35.19	28.74	8.79	6.96	13.55	12.08	13.24	8.44
100006678	'sh3bp1'	mRNA	1.66	1.83	6.03	4.57	6.84	5.66	4.94	3.77
100006680	'si:dkey-187j14.6'	mRNA	0.27	0.34	0.0	0.48	0.56	0.29	0.43	0.71
100006681	'si:dkey-30e9.7'	mRNA	0.3	0.13	0.4	0.42	0.21	0.27	0.35	0.23
100006685	'fancm'	mRNA	0.86	1.1	1.68	2.46	1.09	4.01	3.04	6.82
100006699	'LOC100006699'	mRNA	3.66	2.06	5.43	3.07	5.71	4.91	4.38	2.4
100006713	'doc2b'	mRNA	3.09	2.27	4.52	3.43	4.12	4.88	4.68	3.66
100006730	'pimr83'	mRNA	0.0	0.0	0.0	0.0	0.09	0.0	0.0	0.0
100006732	'si:ch211-209a2.2'	mRNA	0.62	0.09	0.23	0.0	0.2	0.28	0.27	0.09
100006734	'znf1169'	mRNA	0.84	1.05	1.95	1.26	1.76	1.13	1.84	1.22
100006752	'LOC100006752'	mRNA	3.24	2.36	1.57	1.68	1.99	1.4	1.81	0.56
100006754	'cxxc4'	mRNA	0.05	0.08	0.05	0.05	0.05	0.08	0.27	0.05
100006761	'LOC100006761'	mRNA	0.35	0.06	0.23	0.37	0.0	0.72	0.45	0.26
100006764	'LOC100006764'	mRNA	2.36	2.2	3.55	2.88	2.85	3.36	3.05	3.21
100006770	'tex47'	mRNA	7.74	6.89	9.37	7.21	21.38	15.91	10.68	7.64
100006777	'LOC100006777'	mRNA	0.0	0.02	0.15	0.07	0.07	0.0	0.0	0.03
100006778	'il6st'	mRNA	1.81	2.4	4.39	3.47	4.4	3.45	2.71	4.06
100006782	'si:dkey-105h12.2'	mRNA	0.27	0.19	0.68	1.43	0.13	0.14	0.31	0.15
100006786	'znf1154'	mRNA	6.01	4.71	6.04	7.14	6.45	8.98	6.93	11.69
100006791	'zgc:165600'	mRNA	0.0	0.23	0.0	0.0	0.0	0.27	2.34	3.94
100006797	'LOC100006797'	mRNA	0.02	0.02	0.13	0.04	0.11	0.1	0.12	0.29
100006805	'LOC100006805'	mRNA	3.31	1.95	3.25	4.01	4.08	2.81	2.39	1.73
100006808	'trhde.1'	mRNA	0.15	0.05	0.34	0.28	0.16	0.3	0.21	0.54
100006815	'LOC100006815'	mRNA	0.0	2.38	2.1	2.44	5.1	0.0	1.04	2.86
100006826	'aste1'	mRNA	4.34	2.65	11.6	7.33	14.1	16.2	7.55	4.2
100006839	'LOC100006839'	mRNA	0.72	0.51	1.5	1.29	0.97	1.93	0.53	0.46
100006857	'elmo2'	mRNA	1.19	1.69	3.25	4.49	2.13	2.04	1.05	1.03
100006858	'csnk1e'	mRNA	9.29	7.16	30.89	23.69	14.16	14.7	10.96	6.97
100006875	'LOC100006875'	mRNA	4.85	2.8	5.07	4.32	6.03	5.06	7.32	4.62
100006878	'si:dkey-11e23.9'	mRNA	0.17	0.5	0.17	0.42	0.51	0.26	0.26	0.1
100006880	'zgc:173619'	mRNA	11.59	9.2	14.2	14.31	24.34	19.0	16.29	12.29
100006888	'gnai3'	mRNA	0.41	0.55	0.86	0.82	1.02	1.34	0.97	1.0
100006889	'LOC100006889'	mRNA	17.55	11.84	19.74	13.16	33.35	16.25	21.51	19.65
100006896	'mmp13b'	mRNA	1.21	0.97	0.31	0.84	1.22	0.52	1.44	0.78
100006927	'si:dkey-11p23.7'	mRNA	0.48	0.58	0.25	0.0	0.08	0.0	0.42	0.17
100006932	'si:ch73-166o21.1'	mRNA	3.24	3.09	3.43	2.35	3.36	5.56	4.5	4.75
100006941	'chrnb1'	mRNA	0.45	0.26	0.59	0.73	0.36	1.15	1.25	1.9
100006950	'LOC100006950'	mRNA	1.95	1.04	1.27	0.58	1.27	0.71	0.7	0.38
100006951	'nrg2a'	mRNA	2.11	2.14	4.01	3.36	2.48	3.39	9.06	14.13
100006952	'LOC100006952'	mRNA	1.3	1.51	2.58	2.16	2.33	1.71	1.65	2.66
100006965	'thap7'	mRNA	7.55	6.1	8.28	8.77	8.77	8.68	10.86	9.84
100006971	'trim59'	mRNA	8.15	7.47	10.68	9.49	11.23	12.37	10.06	11.18
100006972	'a2ml'	mRNA	1.01	0.61	4.66	6.89	0.49	1.66	1.01	2.01
100006975	'LOC100006975'	mRNA	0.0	0.0	0.0	0.0	0.0	0.0	0.37	0.0
100006986	'si:dkey-29h14.10'	mRNA	2.45	2.53	8.95	8.72	4.3	4.66	5.88	3.51
100006993	'si:dkey-52d15.2'	mRNA	0.9	0.33	0.61	0.72	0.2	0.41	0.34	0.62
100006996	'pimr88'	mRNA	0.0	0.29	0.0	0.11	0.0	0.0	0.0	0.0
100007007	'LOC100007007'	mRNA	0.0	0.0	0.0	0.0	0.0	0.0	0.0	0.0
100007012	'si:dkeyp-97b10.3'	mRNA	3.62	3.48	9.43	10.25	8.77	14.94	13.19	22.67
100007015	'si:dkey-71b5.7'	mRNA	7.86	1.96	7.49	2.97	2.01	5.41	3.38	5.79
100007047	'gng13a'	mRNA	0.54	0.49	0.85	0.54	0.9	0.37	0.53	0.64
100007048	'bcl2b'	mRNA	0.59	0.67	0.4	0.91	0.97	0.63	0.57	0.65
100007049	'LOC100007049'	mRNA	25.39	21.49	30.09	20.75	50.54	29.83	25.69	18.54
100007069	'LOC100007069'	mRNA	7.16	5.98	6.29	10.68	15.3	14.23	7.16	18.27
100007078	'abtb2b'	mRNA	2.33	2.4	2.78	2.52	3.28	2.7	3.7	2.16
100007086	'LOC100007086'	mRNA	24.65	8.76	8.72	26.54	14.26	21.11	16.12	11.81
100007087	'si:dkey-23i12.7'	mRNA	10.99	13.96	34.12	22.47	21.41	24.02	15.97	9.79
100007100	'LOC100007100'	mRNA	8.08	8.07	9.39	11.25	11.36	9.68	9.07	4.77
100007104	'dpp6a'	mRNA	0.16	0.11	0.18	0.21	0.07	0.5	1.31	0.81
100007184	'nog5'	mRNA	0.14	0.13	0.14	0.0	0.29	0.3	0.29	0.15
100007192	'LOC100007192'	mRNA	0.54	0.66	0.79	0.7	1.14	0.48	0.9	0.37
100007222	'tctn1'	mRNA	3.28	3.9	6.04	4.98	6.78	7.45	6.35	8.82
100007251	'fam20cl'	mRNA	0.55	0.46	0.93	0.14	0.33	0.24	0.4	0.53
100007286	'si:dkey-175m17.6'	mRNA	0.0	0.03	0.0	0.0	0.0	0.0	0.0	0.0
100007289	'ano11'	mRNA	0.28	0.24	0.24	0.24	0.25	0.28	0.19	0.1
100007304	'si:dkey-175m17.7'	mRNA	0.14	0.04	0.12	0.1	0.34	0.11	0.13	0.44
100007313	'ddx61'	mRNA	78.89	63.3	71.9	57.98	70.0	70.71	59.46	59.11
100007317	'cacna1hb'	mRNA	0.05	0.07	0.83	0.47	0.36	0.33	0.22	0.16
100007318	'si:dkey-285b23.3'	mRNA	0.0	0.0	2.02	2.5	0.0	0.72	0.13	11.15
100007321	'wu:fe05a04'	mRNA	7.43	9.48	9.33	9.69	7.96	18.3	21.29	41.75
100007322	'ptpn23a'	mRNA	11.95	10.66	14.31	13.61	14.92	15.39	12.35	15.31
100007333	'si:dkey-285b23.4'	mRNA	4.66	3.94	4.36	3.28	6.32	4.16	4.19	3.29
100007341	'si:ch1073-365p7.2'	mRNA	0.66	0.25	0.26	0.35	0.76	0.64	2.1	0.42
100007346	'ddr1'	mRNA	24.33	15.04	17.0	9.94	23.31	17.52	19.32	11.11
100007362	'pcdh20'	mRNA	0.2	0.21	0.21	0.15	0.26	0.43	0.18	0.27
100007371	'c1ql4l'	mRNA	4.73	6.31	3.46	4.3	1.49	0.93	0.17	0.26
100007379	'si:dkeyp-9d4.5'	mRNA	40.83	32.56	4.06	4.36	9.32	6.16	18.0	3.13
100007383	'dicp1.1'	mRNA	11.93	11.11	15.11	15.02	28.41	15.52	16.57	7.37
100007394	'adnp2a'	mRNA	5.42	3.79	12.51	10.75	6.53	14.77	18.25	30.22
100007423	'si:dkey-79f11.4'	mRNA	0.34	0.23	0.37	0.5	1.34	0.48	0.7	0.0
100007426	'jarid2a'	mRNA	0.8	0.79	1.55	0.54	1.07	0.97	0.82	0.48
100007431	'zgc:172051'	mRNA	1.07	1.13	2.74	6.54	1.01	1.11	1.74	1.48
100007441	'znf644a'	mRNA	3.53	3.98	4.93	5.21	5.9	5.16	6.62	6.66
100007462	'si:zfos-2330d3.1'	mRNA	6.55	3.85	4.51	6.23	6.53	4.13	3.48	4.08
100007463	'tle3b'	mRNA	10.98	11.39	17.36	18.0	15.72	26.72	27.01	41.13
100007467	'LOC100007467'	mRNA	0.7	0.87	1.33	1.17	3.13	1.43	2.13	1.56
100007471	'LOC100007471'	mRNA	0.16	0.22	0.82	1.35	0.71	1.02	3.12	2.93
100007472	'cep83'	mRNA	4.6	5.25	5.73	8.12	5.88	9.6	11.76	14.81
100007474	'si:zfos-2330d3.3'	mRNA	55.04	51.4	144.28	227.05	91.27	64.26	49.71	66.96
100007481	'pimr67'	mRNA	0.99	0.5	0.72	0.61	0.71	0.96	0.96	0.6
100007488	'LOC100007488'	mRNA	1.17	2.93	35.3	36.43	2.75	4.51	3.21	9.42
100007492	'LOC100007492'	mRNA	11.84	13.47	28.44	19.6	23.68	22.17	17.93	9.55
100007493	'si:dkey-154b15.1'	mRNA	2.66	2.64	4.65	2.87	4.03	4.73	5.79	7.8
100007494	'pimr66'	mRNA	0.59	0.67	0.29	0.0	0.91	0.0	0.68	0.36
100007502	'kif20bb'	mRNA	2.58	3.21	3.03	3.63	2.19	4.04	3.08	3.06
100007503	'LOC100007503'	mRNA	1.04	3.49	2.15	1.26	1.17	2.67	3.45	2.08
100007510	'si:dkey-24c2.9'	mRNA	0.08	0.0	0.0	0.0	0.0	0.0	0.0	0.0
100007514	'pimr65'	mRNA	0.94	0.0	0.23	0.94	0.61	0.34	0.88	0.0
100007521	'socs1b'	mRNA	3.2	3.53	7.18	6.03	13.99	13.71	10.04	6.42
100007523	'si:dkey-79f11.10'	mRNA	11.76	8.63	22.71	10.76	67.22	47.54	22.84	11.12
100007529	'si:dkey-222p3.1'	mRNA	2.07	2.08	1.49	2.75	2.34	4.8	3.94	8.86
100007535	'LOC100007535'	mRNA	1.06	1.21	1.51	1.48	1.53	1.46	1.45	0.3
100007552	'si:dkey-79f11.7'	mRNA	8.78	6.37	8.95	5.89	30.63	21.71	3.48	5.54
100007575	'intu'	mRNA	1.01	1.61	2.48	2.4	2.27	2.31	2.48	3.04
100007581	'si:dkey-79f11.5'	mRNA	0.13	0.64	1.15	0.5	2.5	0.96	1.31	0.26
100007585	'avpr2aa'	mRNA	0.77	0.51	1.04	0.78	1.2	0.81	0.67	0.32
100007591	'soul5l'	mRNA	0.05	0.0	0.0	0.18	0.0	0.0	0.0	0.05
100007598	'rxfp3.3a1'	mRNA	0.33	0.13	0.23	0.18	0.23	0.08	0.31	0.42
100007608	'LOC100007608'	mRNA	0.65	0.34	0.64	0.67	0.47	0.55	0.34	0.47
100007612	'si:dkey-127k13.1'	mRNA	6.89	6.98	14.57	14.77	15.8	15.5	17.85	16.75
100007635	'caln2'	mRNA	0.29	0.27	0.82	0.43	0.41	0.53	0.93	1.14
100007636	'si:dkey-21c19.3'	mRNA	18.44	17.52	27.04	24.42	20.91	29.31	26.22	38.75
100007653	'skila'	mRNA	3.62	3.78	5.4	5.02	5.16	5.52	4.28	3.91
100007655	'LOC100007655'	mRNA	24.66	22.72	18.68	19.96	23.73	19.74	31.94	34.09
100007661	'paqr5b'	mRNA	2.11	0.62	1.19	0.63	2.26	1.46	2.84	1.63
100007662	'aire'	mRNA	0.04	0.17	8.92	3.75	0.47	0.16	0.34	0.04
100007670	'glceb'	mRNA	5.31	4.86	6.89	6.98	7.01	8.25	6.86	9.17
100007673	'gpr160'	mRNA	1.19	0.72	7.12	11.11	1.33	14.68	16.17	35.88
100007677	'erbb4a'	mRNA	0.02	0.0	0.04	0.0	0.0	0.17	0.06	0.27
100007678	'rab34b'	mRNA	3.47	3.3	4.29	3.68	5.27	6.24	4.61	3.33
100007679	'map2k5'	mRNA	6.95	6.72	8.1	7.08	9.04	9.79	8.61	8.9
100007681	'si:ch211-269i23.2'	mRNA	7.39	5.25	13.14	9.69	10.47	10.47	9.23	7.97
100007686	'LOC100007686'	mRNA	0.92	1.41	0.99	1.14	1.19	0.91	1.04	0.67
100007702	'rspo3'	mRNA	2.41	2.18	2.43	2.96	1.93	2.47	2.51	2.16
100007703	'LOC100007703'	mRNA	0.18	0.34	3.97	17.78	0.61	1.24	1.76	0.61
100007704	'slc7a8a'	mRNA	168.24	113.38	109.88	108.91	144.36	129.32	125.31	62.75
100007727	'LOC100007727'	mRNA	0.66	0.58	0.97	0.93	1.61	0.95	0.98	0.37
100007732	'zgc:172253'	mRNA	0.0	0.06	0.25	1.52	0.0	0.0	0.07	0.21
100007738	'LOC100007738'	mRNA	0.61	0.0	3.68	4.91	0.02	0.0	0.0	0.0
100007749	'gphnb'	mRNA	0.23	0.22	0.19	0.41	0.56	0.52	0.25	0.68
100007754	'LOC100007754'	mRNA	0.1	0.26	0.3	0.29	0.88	0.27	0.39	0.31
100007758	'slitrk3b'	mRNA	0.02	0.05	0.16	0.04	0.12	0.22	0.45	0.91
100007759	'wisp2'	mRNA	0.66	0.6	2.47	0.88	0.75	0.66	1.7	0.63
100007763	'ccka'	mRNA	0.0	0.0	0.0	0.0	0.0	0.0	0.0	0.0
100007768	'mrpl52'	mRNA	32.63	31.23	25.73	19.43	35.21	34.73	35.17	29.47
100007775	'si:dkey-29b11.3'	mRNA	0.27	0.45	0.61	0.18	0.47	0.82	1.76	0.25
100007781	'LOC100007781'	mRNA	2.59	3.22	0.67	1.64	1.65	1.48	3.64	0.52
100007785	'LOC100007785'	mRNA	7.42	6.7	3.3	2.29	3.2	3.62	6.33	1.79
100007788	'rab38b'	mRNA	1.51	1.31	1.22	1.53	1.99	1.89	1.92	1.33
100007791	'LOC100007791'	mRNA	0.18	0.38	0.03	0.12	0.23	0.68	0.0	0.0
100007792	'itln2'	mRNA	0.0	0.0	0.1	0.0	0.07	0.0	0.01	0.0
100007793	'zgc:175280'	mRNA	89.2	90.75	0.06	0.22	0.1	0.22	2.17	5.3
100007808	'cdc42ep1b'	mRNA	3.1	2.41	6.01	4.8	7.25	4.67	4.73	2.53
100007813	'LOC100007813'	mRNA	0.36	0.22	1.94	0.86	3.59	1.77	1.47	0.63
100007819	'slc22a13a'	mRNA	0.25	0.47	0.14	0.17	0.29	0.1	0.1	0.15
100007824	'LOC100007824'	mRNA	1.52	0.75	0.49	0.65	0.61	0.43	0.52	0.62
100007836	'si:dkey-253d23.3'	mRNA	8.98	15.3	17.71	15.41	13.69	15.35	19.23	10.68
100007877	'ap1g2'	mRNA	17.36	14.98	21.23	18.53	22.15	24.15	24.06	33.74
100007897	'pkn1b'	mRNA	11.22	13.95	22.56	28.9	20.58	26.42	26.16	23.74
100007906	'parp2'	mRNA	12.95	13.94	21.24	22.65	23.23	28.36	23.51	34.33
100007924	'dcaf8'	mRNA	11.89	11.43	19.61	19.03	25.84	25.3	20.86	17.58
100007926	'p2ry11'	mRNA	2.15	2.51	2.93	4.51	3.39	2.15	5.03	2.18
100007935	'LOC100007935'	mRNA	0.32	0.18	0.87	0.27	1.39	0.31	0.57	0.65
100007937	'si:ch211-284o19.8'	mRNA	33.91	71.26	48.96	71.85	29.58	41.19	24.14	24.06
100007939	'cdhr5a'	mRNA	0.45	0.26	0.17	0.23	0.24	0.31	0.4	0.58
100007940	'cbln12'	mRNA	0.0	0.0	0.0	0.23	0.0	0.0	0.32	0.52
100007948	'LOC100007948'	mRNA	0.11	0.0	0.13	0.5	0.8	0.36	0.92	0.48
100007955	'si:ch211-14a17.6'	mRNA	6.39	0.93	25.96	36.46	2.63	76.17	96.64	199.08
100007963	'si:ch211-236g6.1'	mRNA	0.11	0.37	0.23	0.41	0.33	0.36	0.8	0.0
100007966	'LOC100007966'	mRNA	2.54	2.8	4.62	5.8	3.07	6.93	12.7	17.23
100007972	'LOC100007972'	mRNA	0.67	1.04	1.64	0.91	1.82	0.6	0.0	1.32
100007978	'si:dkey-261i16.5'	mRNA	0.23	0.0	0.0	0.23	0.24	0.37	0.0	0.12
100007982	'hbl1'	mRNA	0.82	0.88	1.48	1.04	2.21	2.22	0.8	1.2
100007990	'slc7a8b'	mRNA	1.27	0.9	0.77	0.45	0.51	0.65	0.37	0.24
100008009	'hbl3'	mRNA	84.4	71.14	16.0	13.0	50.33	37.07	28.65	11.1
100008021	'pcp4l1'	mRNA	0.79	1.13	2.45	2.44	2.02	1.81	1.42	0.71
100008030	'LOC100008030'	mRNA	6.49	1.5	4.57	1.96	1.49	0.7	1.09	0.41
100008037	'si:ch211-227e10.6'	mRNA	0.0	0.0	0.0	0.0	0.09	0.0	0.0	0.0
100008047	'kctd6a'	mRNA	0.74	0.61	1.58	1.28	0.96	1.11	1.51	0.97
100008066	'LOC100008066'	mRNA	3.68	0.63	0.0	0.0	0.0	0.0	0.0	0.0
100008068	'kcnip1a'	mRNA	0.0	0.39	0.44	0.0	0.34	0.23	0.56	1.01
100008070	'ns:zf-e68'	mRNA	2.74	0.36	0.09	0.09	0.13	0.23	0.9	0.0
100008088	'zgc:173556'	mRNA	77.22	8.35	408.37	650.47	13.19	1239.95	1824.98	3606.06
100008100	'zgc:174180'	mRNA	1.85	2.07	2.47	2.13	4.72	3.94	2.92	1.81
100008101	'nr4a2a'	mRNA	0.05	0.0	0.19	0.14	0.19	0.05	0.24	0.1
100008304	'zgc:171695'	mRNA	0.21	0.53	2.2	1.14	5.85	2.91	3.57	0.19
100008366	'LOC100008366'	mRNA	3.98	2.79	2.45	3.51	3.08	3.23	3.59	1.81
100008368	'nthl1'	mRNA	6.02	4.96	9.47	7.75	11.25	14.89	10.32	18.48
100008376	'wu:fd14a01'	mRNA	12.64	5.03	1.54	24.91	17.4	22.68	2.8	2.79
100008445	'plaua'	mRNA	1.38	2.96	11.46	11.71	8.83	9.08	9.2	5.48
100008541	'tdo2a'	mRNA	1.03	1.08	8.1	31.93	1.43	1.45	1.65	0.92
100008558	'rxfp3.2a'	mRNA	1.07	0.66	1.61	1.35	1.57	0.63	0.69	0.49
100008568	'celsr3'	mRNA	0.03	0.02	0.02	0.04	0.03	0.01	0.04	0.02
100008569	'insl5b'	mRNA	0.0	0.23	0.26	0.0	0.0	0.53	0.0	0.0
100009619	'defbl1'	mRNA	2.07	2.99	2.27	3.73	1.41	3.13	5.24	2.43
100009620	'defbl2'	mRNA	1.0	0.54	0.31	0.69	0.1	0.97	0.1	0.52
100009621	'defbl3'	mRNA	0.0	0.0	0.0	0.0	0.33	0.0	0.34	0.35
100009622	'zgc:158619'	mRNA	35.33	26.95	17.4	22.54	25.95	18.41	33.7	29.5
100009626	'sv2ba'	mRNA	0.08	0.23	0.21	0.08	0.03	0.18	0.17	0.0
100009628	'si:dkey-23c22.6'	mRNA	10.71	10.64	5.98	3.7	23.34	8.32	13.18	4.28
100009630	'zbtb49'	mRNA	2.89	3.24	5.51	5.19	5.11	7.22	6.66	11.14
100009631	'slc43a1b'	mRNA	13.39	17.65	15.96	13.57	19.14	16.5	13.44	10.38
100009632	'zgc:158366'	mRNA	12.07	11.37	17.35	19.16	19.88	18.0	25.05	21.07
100009635	'dhx37'	mRNA	5.84	7.31	16.79	16.13	10.71	23.87	24.88	45.47
100009637	'wasla'	mRNA	349.08	146.04	119.87	52.12	156.74	70.21	166.98	68.61
100009638	'zgc:153932'	mRNA	0.15	0.09	0.06	0.01	0.03	0.08	0.06	0.07
100009639	'zgc:158654'	mRNA	0.48	0.22	1.15	1.03	0.87	0.46	1.02	0.51
100009640	'mto1'	mRNA	15.71	15.59	15.19	13.2	17.16	17.84	17.03	14.13
100009641	'zgc:158766'	mRNA	1.1	0.94	1.74	1.56	1.67	1.78	1.17	1.14
100009643	'ms4a17a.6'	mRNA	26.72	39.41	37.6	43.37	44.67	49.9	47.16	26.35
100009645	'syne3'	mRNA	1.76	1.87	3.8	3.02	4.56	4.73	3.94	4.06
100009646	'acap3b'	mRNA	1.32	1.19	4.11	4.48	1.93	7.2	12.12	22.1
100009648	'rnf126'	mRNA	6.01	4.17	7.97	7.08	5.8	6.74	6.04	11.98
100009650	'zgc:158482'	mRNA	0.85	0.66	1.71	1.74	1.28	1.16	1.94	5.22
100009651	'fam166b'	mRNA	4.56	4.36	7.93	3.1	19.88	6.89	10.21	5.66
100009653	'klhl32'	mRNA	1.8	1.64	2.63	2.47	3.13	3.02	2.65	2.11
100009654	'zgc:158846'	mRNA	0.04	0.23	0.26	0.27	0.14	0.32	0.27	0.27
100009655	'etv7'	mRNA	3.76	3.39	5.24	4.28	8.19	9.65	5.16	2.74
100009656	'pcsk7'	mRNA	9.22	8.52	14.63	15.68	14.21	14.74	13.14	13.65
100009657	'rps6ka3b'	mRNA	3.37	3.68	9.16	9.19	7.81	10.9	11.61	7.3
100009658	'mansc1'	mRNA	0.13	0.0	0.37	0.19	0.15	0.15	0.18	0.0
100009659	'patl1'	mRNA	35.79	32.74	46.55	52.97	47.5	61.28	61.3	92.45
100009661	'brd1b'	mRNA	6.77	6.28	8.98	7.19	9.23	8.4	8.24	6.28
100009663	'atg9a'	mRNA	4.15	4.42	11.74	11.6	17.17	15.8	12.94	10.25
100033386	'irge4'	mRNA	3.09	5.47	15.49	7.58	6.94	10.77	6.55	4.29
100033387	'nefmb'	mRNA	0.42	0.17	0.03	0.06	0.03	0.0	0.0	0.0
100034366	'cyp2p8'	mRNA	1.33	0.53	0.42	0.16	0.0	0.0	0.31	0.62
100034367	'utrn'	mRNA	13.9	11.21	15.09	13.91	17.53	15.01	14.26	9.08
100034373	'taar14a'	mRNA	0.44	0.14	0.16	0.21	0.44	0.0	0.0	0.25
100034375	'si:dkey-27n6.1'	mRNA	0.29	0.71	0.0	0.99	1.1	0.52	1.07	1.65
100034384	'si:dkey-61f9.2'	mRNA	2.21	4.29	2.56	3.11	2.32	3.1	2.54	1.44
100034385	'si:dkey-61f9.1'	mRNA	7.91	9.65	12.96	12.11	11.98	7.65	4.83	5.96
100034386	'si:dkeyp-27e10.3'	mRNA	0.12	0.03	0.17	0.1	0.39	0.31	0.09	0.13
100034387	'sphkap'	mRNA	0.28	0.08	0.45	0.16	0.49	0.64	0.24	0.4
100034392	'pimr81'	mRNA	0.19	0.11	0.21	0.02	0.43	0.0	0.0	0.16
100034394	'si:ch211-287b5.1'	mRNA	5.34	5.12	8.32	7.19	7.65	10.19	8.76	12.26
100034395	'aqp10b'	mRNA	1.5	1.66	1.43	0.62	2.09	1.3	1.41	1.11
100034402	'tgfa'	mRNA	5.65	7.09	5.91	3.61	6.49	5.34	5.84	9.94
100034405	'capn3b'	mRNA	0.13	0.3	0.17	0.07	0.07	0.28	0.17	0.88
100034406	'cyp2p7'	mRNA	3.41	7.07	0.77	0.58	0.43	1.61	7.08	4.04
100034409	'si:ch211-221n20.8'	mRNA	1.17	0.75	1.92	0.99	1.25	0.82	1.59	1.17
100034410	'rmdn3'	mRNA	11.79	12.77	20.17	22.94	18.08	14.86	17.77	17.0
100034412	'pomcb'	mRNA	0.27	1.39	0.56	0.28	0.29	1.02	2.1	0.2
100034415	'si:dkey-6a5.3'	mRNA	0.26	0.6	0.45	0.22	0.23	0.63	4.29	2.88
100034417	'golt1ba'	mRNA	10.17	7.52	9.76	8.3	10.09	10.45	9.25	11.44
100034418	'si:ch211-214k5.2'	mRNA	0.12	0.68	1.98	2.86	1.22	1.53	1.77	1.95
100034425	'si:dkey-102c8.2'	mRNA	5.16	8.2	6.84	13.18	11.65	11.65	9.23	6.99
100034426	'mfsd6a'	mRNA	9.2	8.02	16.68	14.88	14.41	14.18	15.01	15.16
100034429	'znf1002'	mRNA	0.21	0.46	0.18	0.29	0.28	0.55	0.2	0.39
100034430	'si:dkey-1b17.8'	mRNA	2.31	1.26	2.36	1.82	2.46	2.21	2.7	1.72
100034432	'si:dkey-253d23.2'	mRNA	2.48	2.66	7.96	7.47	3.0	12.14	18.01	30.48
100034434	'polrmt'	mRNA	3.44	3.47	5.26	5.17	5.23	7.66	7.57	9.76
100034438	'si:dkeyp-34c12.4'	mRNA	0.0	0.09	0.0	0.0	0.0	0.0	0.0	0.4
100034439	'si:dkey-21e2.4'	mRNA	2.79	2.61	0.69	3.13	4.16	2.72	4.48	2.16
100034441	'znf1167'	mRNA	2.64	2.32	4.11	3.37	2.7	4.64	5.77	7.51
100034442	'si:ch211-222k6.3'	mRNA	3.08	3.68	8.64	5.87	10.33	7.83	6.74	4.46
100034448	'si:dkey-253d23.9'	mRNA	1.62	1.37	2.63	2.03	2.77	2.58	4.57	7.11
100034450	'pimr100'	mRNA	1.26	0.44	0.94	0.78	1.23	0.76	1.16	0.62
100034454	'si:dkey-15h8.10'	mRNA	5.29	4.98	8.11	6.54	7.7	5.32	6.49	3.91
100034455	'si:dkey-15h8.16'	mRNA	1.88	2.0	2.5	2.37	2.35	1.92	3.22	3.16
100034458	'znf1159'	mRNA	4.13	3.88	3.79	3.75	3.6	4.05	5.57	5.66
100034462	'si:dkey-24l11.2'	mRNA	12.26	12.36	15.01	17.89	25.32	23.27	17.4	15.91
100034463	'plin1'	mRNA	0.0	0.04	0.36	0.09	0.14	0.09	0.27	0.42
100034467	'si:ch211-132b12.1'	mRNA	56.89	47.16	81.82	31.15	94.92	65.48	40.08	17.45
100034468	'si:ch211-239m17.1'	mRNA	3.32	5.41	4.73	2.84	10.77	3.3	9.25	9.2
100034470	'tapbp.2'	mRNA	11.2	12.12	26.08	19.61	36.8	27.9	22.29	19.49
100034471	'syt1b'	mRNA	0.72	0.36	0.37	0.51	0.61	1.62	0.7	0.83
100034472	'si:dkey-78l4.10'	mRNA	0.87	4.2	3.02	2.23	3.42	2.3	3.55	3.52
100034473	'atxn10'	mRNA	3.38	4.5	5.2	4.99	5.66	5.9	5.52	7.97
100034474	'si:dkeyp-85e10.2'	mRNA	8.02	4.88	2.3	5.02	8.16	4.13	3.58	3.31
100034477	'ubap2l'	mRNA	35.97	33.43	40.34	35.46	44.72	43.33	43.48	38.57
100034478	'si:dkey-78l4.11'	mRNA	0.0	0.3	0.0	0.0	0.45	0.13	0.0	0.34
100034480	'si:ch211-188c18.1'	mRNA	5.65	3.34	4.66	4.14	5.21	3.38	6.13	2.38
100034481	'pimr82'	mRNA	0.27	0.08	0.14	0.12	0.55	0.15	0.16	0.05
100034482	'si:dkey-242h9.3'	mRNA	4.32	3.4	2.4	1.51	3.5	7.18	2.56	3.17
100034483	'si:dkey-78l4.12'	mRNA	0.0	0.0	0.0	0.0	0.0	0.0	0.18	0.0
100034485	'syngap1a'	mRNA	0.03	0.05	0.03	0.02	0.0	0.07	0.04	0.29
100034487	'lrp12'	mRNA	6.08	5.8	10.28	8.18	9.61	9.07	8.77	8.71
100034488	'pimr80'	mRNA	0.47	0.53	0.19	0.22	0.46	1.2	0.1	0.13
100034489	'scxa'	mRNA	0.62	0.31	0.33	0.39	0.24	0.79	0.18	0.06
100034491	'unc13c'	mRNA	0.06	0.0	0.07	0.0	0.0	0.0	0.2	0.27
100034493	'pimr92'	mRNA	0.0	0.0	0.16	0.0	0.2	0.1	0.17	0.0
100034496	'trim35-30'	mRNA	0.18	0.0	0.06	0.12	0.0	0.13	0.19	0.19
100034498	'pag1'	mRNA	10.95	10.13	18.37	15.23	15.28	15.64	12.7	8.2
100034499	'b3gnt9'	mRNA	1.09	0.3	0.33	0.54	0.83	0.67	0.96	0.76
100034503	'grhl2b'	mRNA	3.47	3.6	6.31	4.5	7.7	7.62	4.96	3.82
100034504	'si:dkeyp-122a9.2'	mRNA	0.0	0.0	0.18	0.08	0.0	0.1	0.09	0.18
100034506	'tmem238a'	mRNA	7.0	4.85	8.4	5.8	9.55	7.72	13.89	8.97
100034507	'cdk6'	mRNA	0.95	1.32	2.34	1.18	1.09	1.71	1.28	1.03
100034513	'znf865'	mRNA	16.02	14.9	13.92	14.09	16.16	18.43	16.82	15.2
100034516	'taar14j'	mRNA	0.16	0.22	0.0	0.0	0.28	0.0	0.0	0.0
100034518	'kiaa1549lb'	mRNA	0.08	0.02	0.08	0.15	0.07	0.03	0.21	0.19
100034519	'btbd11b'	mRNA	0.77	0.72	0.92	1.05	1.47	1.45	0.99	1.0
100034520	'shisa7b'	mRNA	0.68	0.4	0.07	0.48	0.17	0.32	0.7	0.24
100034521	'pnrc1'	mRNA	0.75	0.48	1.32	0.84	0.89	1.14	0.56	1.34
100034522	'mthfd1l'	mRNA	1.1	2.37	3.73	1.91	2.44	2.69	1.77	1.27
100034523	'ccl38.6'	mRNA	12.95	13.1	12.17	20.65	11.78	12.44	23.21	7.55
100034529	'si:dkey-253d23.8'	mRNA	1.18	0.92	2.15	0.96	0.89	0.93	1.46	2.46
100034531	'si:ch211-222k6.1'	mRNA	1.58	2.28	3.13	2.41	2.84	3.88	2.63	3.38
100034533	'si:ch211-193k19.1'	mRNA	5.7	5.37	8.67	8.05	8.77	8.7	8.3	9.55
100034534	'si:dkey-23a23.2'	mRNA	1.72	1.34	4.05	5.93	3.33	4.34	8.02	17.58
100034535	'bbs10'	mRNA	1.05	1.27	1.12	1.16	1.88	1.71	1.25	3.62
100034537	'si:ch211-237a4.2'	mRNA	0.57	0.95	0.7	0.53	1.44	1.75	1.05	0.84
100034538	'nkd3l'	mRNA	0.09	0.0	0.31	0.11	0.16	0.2	1.1	2.48
100034540	'cacng7a'	mRNA	0.0	0.0	0.0	0.0	0.0	0.0	0.03	0.03
100034546	'tmem168a'	mRNA	8.25	7.99	11.48	11.83	11.34	12.07	13.21	15.03
100034551	'drc1'	mRNA	4.76	4.9	9.83	4.78	15.3	14.36	14.25	7.04
100034556	'si:ch211-282j17.7'	mRNA	0.23	0.23	0.15	0.0	0.37	0.15	0.0	0.0
100034559	'znf1181'	mRNA	2.25	2.28	4.3	5.72	3.04	5.28	12.64	10.87
100034563	'si:rp71-36a1.3'	mRNA	22.65	8.37	1.54	1.47	32.05	19.4	14.02	4.12
100034566	'si:rp71-36a1.2'	mRNA	5.77	5.04	5.45	5.08	6.42	7.37	6.44	4.06
100034569	'si:ch211-208g1.1'	mRNA	3.57	2.19	0.13	0.58	1.4	0.59	1.18	0.0
100034574	'si:ch211-193k19.2'	mRNA	4.88	3.21	3.12	3.11	2.64	3.59	3.04	2.43
100034575	'vwa7'	mRNA	0.91	0.49	0.51	0.41	0.56	0.42	0.58	0.52
100034578	'si:dkey-97m3.1'	mRNA	0.91	1.25	1.02	1.37	1.29	1.01	1.53	1.24
100034579	'si:ch211-194e15.5'	mRNA	2.27	1.82	3.5	3.07	3.56	4.65	5.02	4.96
100034580	'cacng6a'	mRNA	0.19	0.0	0.35	0.2	0.14	0.14	0.07	0.64
100034581	'ctnnal1'	mRNA	8.27	5.05	7.9	7.05	8.34	8.78	11.24	11.32
100034584	'neto2b'	mRNA	2.03	1.28	0.54	0.82	1.84	0.86	1.29	0.24
100034588	'si:dkey-78l4.6'	mRNA	2.6	5.75	3.02	1.63	8.48	6.98	30.99	16.97
100034589	'si:ch211-51a19.5'	mRNA	0.25	0.25	0.21	0.21	0.16	0.4	0.5	0.22
100034591	'si:ch211-207c7.2'	mRNA	0.0	0.0	1.1	1.33	0.0	0.14	0.86	0.0
100034599	'taar14h'	mRNA	0.0	0.27	0.78	0.53	0.0	0.0	0.15	0.28
100034602	'si:ch211-182e10.4'	mRNA	0.43	0.0	0.35	0.43	0.0	0.35	0.0	0.38
100034605	'si:dkey-78l4.1'	mRNA	0.78	1.74	0.6	0.66	14.38	3.35	27.58	9.58
100034609	'dusp10'	mRNA	0.27	0.14	0.29	0.17	0.41	0.23	0.49	0.31
100034610	'adat2'	mRNA	3.24	3.95	6.79	5.31	4.22	7.14	7.58	17.61
100034611	'si:ch211-214k5.3'	mRNA	1.12	1.27	0.46	1.44	1.46	1.24	2.03	2.38
100034614	'mrpl54'	mRNA	79.41	76.65	57.81	56.67	64.34	80.66	88.1	90.32
100034619	'si:dkey-253d23.11'	mRNA	3.95	3.03	3.46	3.95	5.06	5.46	4.75	7.07
100034620	'si:dkey-21e2.14'	mRNA	0.2	1.49	0.0	0.5	1.09	0.36	0.75	0.48
100034622	'znf1174'	mRNA	1.22	0.76	1.62	1.12	1.05	2.23	2.49	2.65
100034624	'v2rh14'	mRNA	0.04	0.04	0.0	0.0	0.0	0.0	0.0	0.0
100034626	'si:dkey-19f23.1'	mRNA	2.2	1.58	2.35	5.64	2.25	3.97	3.37	1.16
100034627	'atg16l2'	mRNA	0.0	0.25	1.66	1.95	0.13	0.29	0.24	0.39
100034628	'si:dkey-78l4.8'	mRNA	0.21	0.37	0.46	0.56	4.07	0.62	1.46	0.75
100034631	'trim46b'	mRNA	8.49	5.52	6.53	5.53	7.84	4.82	5.71	3.21
100034634	'si:dkeyp-122a9.1'	mRNA	1.37	1.12	1.76	1.68	1.23	0.76	0.5	0.74
100034635	'sync'	mRNA	0.46	0.06	0.66	0.62	0.26	0.47	0.07	0.68
100034638	'si:busm1-sl7.7'	mRNA	1.86	2.77	3.01	3.7	1.54	5.19	8.48	9.07
100034645	'taar14l'	mRNA	1.23	0.69	0.0	0.54	0.33	0.56	0.54	0.0
100034647	'krt17'	mRNA	0.16	0.52	0.31	0.55	0.15	2.32	0.15	0.81
100034650	'si:dkey-21e2.7'	mRNA	0.0	0.39	0.21	0.37	0.95	1.29	1.99	1.96
100034654	'si:dkey-78l4.7'	mRNA	0.71	4.8	0.62	1.1	0.93	1.37	3.63	2.62
100034656	'si:dkey-211g8.5'	mRNA	1.36	1.85	1.1	1.17	5.02	3.97	2.94	1.4
100034657	'si:dkey-81h8.1'	mRNA	0.11	0.0	0.0	0.0	0.0	0.0	0.0	0.0
100034660	'si:dkey-78l4.13'	mRNA	0.65	0.32	0.28	0.0	0.19	0.19	0.02	0.0
100034753	'rargb'	mRNA	0.0	0.0	0.08	0.07	0.0	0.0	0.0	0.08
100036547	'scospondin'	mRNA	0.19	0.07	0.51	0.07	0.05	0.09	1.22	0.19
100036549	'ctr9'	mRNA	21.96	23.39	27.73	28.66	31.44	31.38	29.21	37.76
100036767	'plod2'	mRNA	5.14	5.54	11.0	11.94	11.0	11.81	16.22	9.24
100037308	'fam26e.1'	mRNA	2.24	3.19	8.08	9.05	5.83	6.41	8.03	5.28
100037309	'srebf2'	mRNA	21.81	19.61	20.92	21.31	18.16	19.83	13.48	14.15
100037310	'zgc:158828'	mRNA	2.04	2.0	3.51	2.85	3.21	3.99	4.45	5.88
100037312	'sgpl1'	mRNA	23.13	20.29	50.0	46.4	36.84	36.94	35.78	23.53
100037314	'zgc:162183'	mRNA	2.07	2.33	6.63	6.46	4.33	5.3	6.76	6.95
100037315	'adrb2b'	mRNA	30.08	11.24	1.87	1.27	4.56	2.26	8.78	0.46
100037316	'ulk3'	mRNA	2.47	3.35	4.7	5.14	5.4	5.14	5.4	6.18
100037317	'cdnf'	mRNA	1.82	1.13	2.47	1.27	1.9	2.21	2.4	1.6
100037318	'cerkl'	mRNA	2.44	2.54	4.86	4.2	4.26	3.96	3.53	1.53
100037319	'nme8'	mRNA	6.53	3.03	6.35	3.56	15.18	10.24	9.05	5.35
100037321	'zgc:162255'	mRNA	6.53	6.78	11.33	9.8	13.35	13.74	10.49	10.36
100037324	'klhdc2'	mRNA	14.91	17.24	14.22	15.41	21.01	19.23	21.69	17.42
100037325	'ucmaa'	mRNA	13.18	7.31	4.32	3.81	6.18	6.24	6.81	6.34
100037326	'pnpla4'	mRNA	0.25	0.11	3.13	3.5	3.05	4.87	5.7	6.36
100037329	'scmh1'	mRNA	0.67	1.03	1.67	0.95	1.58	1.15	1.58	0.74
100037330	'rbfa'	mRNA	10.62	9.38	12.89	13.99	7.18	21.39	27.5	45.85
100037331	'coq2'	mRNA	12.43	12.33	10.38	9.67	12.08	13.66	11.92	12.93
100037332	'zgc:162608'	mRNA	0.25	0.06	8.67	22.51	1.01	1.55	2.75	0.4
100037333	'zgc:162612'	mRNA	0.26	0.63	0.79	0.44	0.47	0.34	0.2	0.67
100037336	'rfc1'	mRNA	8.08	8.82	16.11	15.09	16.42	23.28	21.34	36.77
100037337	'ncapg2'	mRNA	5.69	7.41	10.17	13.16	8.12	14.77	12.1	19.36
100037338	'inpp5ka'	mRNA	6.57	7.41	11.66	11.22	11.01	11.13	10.16	8.06
100037341	'zgc:162895'	mRNA	4.66	6.75	9.54	7.62	11.07	17.18	11.56	15.94
100037342	'acadsb'	mRNA	24.02	23.18	24.73	19.32	29.33	25.28	30.46	25.15
100037345	'arl16'	mRNA	3.08	4.13	4.78	5.54	7.35	5.19	8.46	6.25
100037347	'arl6ip6'	mRNA	31.11	28.44	26.64	27.46	25.12	25.17	18.85	17.31
100037349	'mlycd'	mRNA	1.45	2.17	4.75	4.19	4.03	5.75	4.83	7.06
100037350	'ilkap'	mRNA	5.57	5.0	6.3	5.87	5.84	6.88	6.86	12.51
100037351	'zgc:162989'	mRNA	127.34	74.0	39.58	26.35	81.74	50.05	51.62	29.67
100037354	'dnajb12b'	mRNA	10.57	9.16	15.05	13.31	10.19	17.74	11.99	17.25
100037355	'dtx4'	mRNA	0.33	0.52	0.65	0.35	0.76	0.42	0.6	0.67
100037356	'bdh1'	mRNA	90.08	75.12	56.34	44.87	97.73	62.91	68.67	27.07
100037357	'tnfrsf1b'	mRNA	3.89	4.11	7.3	4.06	9.42	8.74	8.88	1.88
100037358	'zgc:163073'	mRNA	0.0	0.0	0.03	0.5	0.0	0.0	0.06	0.0
100037359	'rgs13'	mRNA	71.45	81.1	95.59	106.44	96.96	95.44	83.44	42.92
100037360	'jpt1a'	mRNA	0.71	0.94	1.61	1.57	0.87	1.3	1.63	1.27
100037363	'trafd1'	mRNA	16.03	13.89	27.22	22.85	24.25	21.68	17.47	13.8
100037364	'lrrc3b'	mRNA	0.57	0.5	0.69	0.56	0.26	0.49	0.79	0.73
100037365	'zgc:162611'	mRNA	2.24	0.96	6.45	7.02	1.54	14.57	22.87	50.31
100037367	'leng8'	mRNA	53.25	49.57	62.93	65.82	71.87	66.46	60.79	40.72
100037368	'mfsd4b'	mRNA	18.12	10.21	34.45	26.23	20.99	21.77	21.35	31.54
100037369	'atpif1a'	mRNA	175.95	174.34	175.94	161.73	216.94	230.67	220.67	225.81
100037370	'nudt6'	mRNA	6.94	3.65	7.02	6.25	12.7	11.21	10.6	5.68
100037372	'cnot2'	mRNA	31.55	28.37	40.17	44.04	38.56	49.3	46.54	70.68
100037374	'fgfbp2b'	mRNA	0.48	0.7	1.02	0.97	1.81	1.82	1.23	2.22
100037375	'p2ry10'	mRNA	5.89	10.36	9.37	11.55	12.32	10.89	12.01	4.48
100037377	'kcnc2'	mRNA	0.19	0.17	1.83	2.86	0.34	4.67	6.65	13.98
100037378	'ufsp1'	mRNA	5.4	6.43	8.82	9.85	5.83	12.19	15.32	27.46
100037379	'zgc:163061'	mRNA	0.75	0.77	4.22	1.29	0.26	0.4	0.11	0.52
100037380	'zgc:163098'	mRNA	16.14	14.36	20.97	21.77	27.29	27.75	28.18	26.87
100037381	'ccdc187'	mRNA	9.04	9.77	19.02	14.84	19.2	19.37	22.94	23.92
100037383	'atp1b4'	mRNA	5.11	3.57	7.54	3.97	7.8	5.43	5.38	3.95
100037384	'ube2j2'	mRNA	9.11	7.14	20.3	22.75	12.89	25.01	29.23	49.25
100037385	'cep128'	mRNA	1.26	1.05	3.03	4.86	3.79	10.64	6.49	14.79
100037387	'parvg'	mRNA	42.92	61.03	75.17	99.4	72.01	79.3	64.1	41.13
100037388	'hps5'	mRNA	23.91	21.07	28.62	22.92	23.98	23.78	23.83	18.41
100037389	'tbccd1'	mRNA	5.18	4.83	10.47	11.2	7.27	11.91	12.5	18.39
100037390	'cyp4f3'	mRNA	12.87	19.15	28.3	32.42	22.53	26.37	21.08	14.5
100037391	'rfwd2'	mRNA	8.36	8.05	14.15	14.69	10.2	22.4	22.96	41.88
100037394	'gtf3ab'	mRNA	14.81	0.69	68.8	96.01	3.21	227.89	261.34	658.17
100038765	'dkk3b'	mRNA	31.9	34.95	87.75	97.34	76.8	59.45	62.09	42.93
100038766	'zgc:163014'	mRNA	0.38	0.06	1.19	1.54	0.34	5.8	10.81	20.78
100038767	'zgc:158803'	mRNA	25.22	23.6	25.78	28.48	25.96	30.31	21.17	24.74
100038768	'znf362b'	mRNA	0.75	0.83	1.66	1.13	2.22	1.29	1.86	1.45
100038769	'zgc:162182'	mRNA	2.63	4.79	3.84	4.94	6.3	5.93	6.01	4.28
100038771	'slc13a4'	mRNA	0.07	0.03	0.0	0.93	0.07	0.0	0.18	0.07
100038773	'rfx1a'	mRNA	2.8	2.3	4.24	4.87	4.55	4.27	4.6	2.66
100038774	'si:dkey-251i10.1'	mRNA	47.4	36.15	48.29	38.76	43.27	32.93	26.67	18.14
100038776	'actr3b'	mRNA	0.39	0.42	0.52	0.26	0.37	0.46	0.43	0.39
100038777	'zgc:163022'	mRNA	1.02	1.26	3.13	2.74	2.54	3.27	9.81	3.54
100038778	'zgc:163025'	mRNA	0.3	0.56	1.68	3.34	0.78	0.47	0.76	0.45
100038780	'ggact.3'	mRNA	3.14	0.14	4.15	0.26	0.39	0.12	2.29	2.04
100038781	'trdn'	mRNA	0.26	0.05	0.36	0.27	0.3	0.46	0.18	0.32
100038783	'zgc:162971'	mRNA	1.39	1.5	2.47	2.23	2.11	2.98	3.1	9.87
100038786	'fam160b1'	mRNA	4.75	5.47	8.36	7.36	8.53	7.72	8.32	9.24
100038787	'wdr90'	mRNA	1.54	1.4	2.38	2.54	2.31	3.1	2.78	3.55
100038788	'ssuh2.4'	mRNA	8.76	11.03	20.32	29.4	29.44	28.15	30.0	18.05
100038789	'zgc:163040'	mRNA	0.0	0.43	1.39	0.9	0.16	0.77	0.54	2.01
100038791	'znf1157'	mRNA	5.8	6.45	7.38	8.32	8.26	8.0	6.77	7.57
100038795	'si:dkey-4c15.14'	mRNA	1.96	4.66	6.26	5.92	3.61	5.03	6.98	7.02
100038796	'si:dkey-286j15.3'	mRNA	35.01	38.63	50.47	50.57	68.59	59.26	53.3	47.73
100038797	'rhcga'	mRNA	0.58	1.05	3.64	0.5	0.14	0.74	1.5	0.2
100038798	'si:ch211-214c7.5'	mRNA	0.14	0.11	0.0	0.05	0.21	0.01	0.05	0.0
100038799	'mink1'	mRNA	7.09	4.77	8.41	7.8	10.39	10.66	10.04	11.33
100038802	'slco2a1'	mRNA	57.66	19.58	16.61	17.33	13.36	12.56	29.44	11.28
100038803	'slc30a1b'	mRNA	0.14	0.08	0.38	0.63	0.19	1.17	2.29	3.16
100048920	'thtpa'	mRNA	2.37	2.58	5.62	7.67	5.88	13.05	14.01	20.97
100048921	'flnca'	mRNA	2.92	0.21	4.87	3.95	0.55	4.88	0.55	2.16
100049157	'slc45a3'	mRNA	13.36	6.54	1.38	1.32	1.07	0.36	1.19	0.75
100049158	'pkmyt1'	mRNA	6.81	6.73	9.63	10.38	8.88	13.98	19.89	23.78
100049705	'lama2'	mRNA	0.21	0.21	0.36	0.37	0.45	0.51	0.6	0.54
100049706	'casp8l1'	mRNA	5.41	5.66	3.64	4.69	6.48	5.02	4.51	3.17
100073325	'zgc:163136'	mRNA	1.63	1.0	1.83	0.95	3.12	7.02	4.44	1.22
100073327	'zgc:165481'	mRNA	0.23	0.11	0.73	0.02	0.12	0.81	0.49	1.42
100073328	'slc38a3a'	mRNA	0.06	0.0	0.13	0.06	0.13	0.06	0.0	0.13
100073329	'zgc:165573'	mRNA	116.93	119.6	132.67	101.88	120.51	124.84	113.46	79.51
100073330	'pts'	mRNA	5.99	4.13	5.73	7.05	6.97	10.5	10.68	11.15
100073331	'birc7'	mRNA	0.88	1.02	1.66	2.83	2.07	2.11	1.84	1.51
100073332	'ptprdb'	mRNA	2.66	1.91	2.9	2.15	2.94	3.49	3.48	1.5
100073333	'mon1a'	mRNA	8.44	7.78	10.44	9.0	8.33	9.65	10.56	10.02
100073334	'mrps21'	mRNA	69.18	69.38	43.39	42.56	54.09	58.99	55.17	56.99
100073335	'rprml'	mRNA	0.09	0.17	0.26	0.24	0.07	0.2	0.2	0.26
100073336	'zgc:165502'	mRNA	77.57	84.41	21.38	8.7	24.21	12.69	20.6	9.17
100073339	'txndc15'	mRNA	29.57	25.95	29.12	25.23	25.75	34.12	26.91	30.22
100073340	'lrp2bp'	mRNA	2.48	1.38	3.52	2.35	3.83	4.4	4.7	1.85
100073341	'sap130a'	mRNA	7.14	7.83	10.99	10.89	13.38	13.27	12.49	12.07
100073342	'f2rl1.2'	mRNA	10.54	7.94	41.38	24.1	27.97	18.41	15.0	8.52
100073343	'rapgef5b'	mRNA	0.74	0.62	1.21	0.73	0.33	1.42	2.23	3.01
100073344	'sugp1'	mRNA	18.53	17.16	20.18	24.28	24.41	27.06	24.59	28.69
100073345	'lhpp'	mRNA	18.56	18.07	16.2	19.77	17.72	18.17	17.6	14.21
100093702	'si:dkey-121a9.3'	mRNA	1.81	1.0	6.14	4.42	4.03	5.18	10.91	16.79
100093703	'mrpl36'	mRNA	70.02	69.21	60.74	60.14	56.46	84.57	91.37	131.11
100093704	'smim7'	mRNA	15.79	13.42	22.42	22.42	22.58	23.37	20.34	20.49
100093705	'plppr5b'	mRNA	0.19	0.48	1.09	1.34	0.54	0.89	1.08	1.21
100093706	'rab8b'	mRNA	35.61	44.92	59.74	71.49	47.09	57.27	37.94	29.17
100093707	'bcl11ba'	mRNA	0.51	0.55	0.47	1.15	1.59	0.88	1.15	0.58
100093708	'slc25a17'	mRNA	4.31	5.59	5.46	6.47	7.34	7.54	7.81	4.97
100093710	'tm2d1'	mRNA	15.02	15.88	20.34	17.74	17.77	21.01	29.13	30.39
100093711	'tm2d3'	mRNA	16.36	16.76	20.07	28.78	20.27	20.03	39.85	48.42
100093713	'zgc:165519'	mRNA	0.53	0.14	2.86	5.99	0.13	4.25	6.14	30.72
100101460	'hcst'	mRNA	3.98	5.64	6.99	9.27	13.21	10.39	14.38	7.34
100101461	'tyrobp'	mRNA	0.8	1.57	0.77	1.59	1.94	0.93	1.59	0.8
100101462	'rnasel4'	mRNA	0.54	0.54	0.34	0.0	1.03	0.45	0.96	2.16
100101464	'fcer1g'	mRNA	8.19	7.85	15.69	14.43	22.21	22.24	16.89	12.32
100101465	'cd247l'	mRNA	2.35	4.59	2.13	1.57	4.06	1.27	4.37	1.44
100101638	'phlpp2'	mRNA	0.11	0.05	0.11	0.0	0.11	0.17	0.22	0.56
100101640	'apoa1b'	mRNA	38.42	35.76	378.87	1192.06	31.03	45.44	30.23	38.27
100101641	'kif3b'	mRNA	3.43	2.59	6.04	3.96	5.89	6.24	6.46	5.82
100101642	'ralgps1'	mRNA	0.03	0.23	0.31	0.44	0.22	0.29	0.37	0.49
100101643	'zgc:158376'	mRNA	3.26	3.52	4.6	4.9	5.35	7.45	6.59	10.93
100101645	'usp47'	mRNA	10.56	10.34	15.03	13.99	14.37	15.19	16.3	15.12
100101646	'zgc:165423'	mRNA	0.04	0.04	0.04	0.08	0.04	0.09	0.1	0.05
100101649	'amer2'	mRNA	6.42	4.69	8.29	6.97	13.7	10.15	8.23	4.36
100101650	'zgc:165518'	mRNA	8.98	0.55	71.98	91.7	1.87	241.11	202.62	703.11
100101652	'zgc:165508'	mRNA	0.0	0.0	0.22	1.09	0.06	1.97	2.77	2.16
100101653	'fcer1gl'	mRNA	386.46	470.67	415.66	600.95	530.48	530.05	495.82	330.76
100101654	'cd247'	mRNA	10.8	12.66	7.9	19.54	22.67	22.54	19.33	10.4
100124530	'ctgfb'	mRNA	2.55	1.32	0.72	1.74	1.29	1.26	2.19	0.72
100124531	'loxl5b'	mRNA	0.19	0.18	0.47	1.5	0.67	0.31	2.81	1.52
100124594	'aspg'	mRNA	57.54	38.83	48.46	53.47	73.1	61.31	40.74	29.28
100124595	'zgc:171713'	mRNA	50.75	54.49	27.14	37.31	41.85	54.33	32.82	18.57
100124597	'zgc:171965'	mRNA	0.0	0.09	0.57	0.0	0.0	0.23	1.09	1.63
100124599	'smyhc2'	mRNA	0.94	0.08	0.04	2.4	0.32	1.02	0.01	0.16
100124600	'crp7'	mRNA	0.2	0.84	0.3	1.76	0.17	1.4	3.93	5.11
100124601	'zgc:171670'	mRNA	75.16	10.05	261.75	681.52	6.85	489.58	823.06	1679.64
100124603	'lgals9l5'	mRNA	0.36	0.37	0.39	0.79	0.95	0.78	0.55	0.37
100124605	'zgc:173585'	mRNA	0.0	0.0	0.0	0.17	0.0	0.0	0.0	0.61
100124608	'si:dkey-10o6.2'	mRNA	2.54	3.01	3.27	4.4	4.46	5.04	6.06	3.23
100124609	'zgc:165582'	mRNA	4.3	5.16	6.62	5.19	8.18	6.15	5.76	4.71
100124610	'timp4.3'	mRNA	4.79	6.29	8.96	8.24	10.2	7.3	13.06	3.34
100124611	'znrf2a'	mRNA	3.35	3.76	10.23	3.94	5.0	16.5	13.96	24.82
100124612	'ms4a17a.4'	mRNA	7.62	11.51	20.6	25.51	13.78	15.77	14.37	8.5
100124613	'acap2'	mRNA	5.8	6.3	11.77	10.03	10.61	11.13	8.61	7.11
100124614	'tmem230b'	mRNA	21.94	19.88	24.95	25.71	30.05	34.3	31.32	23.75
100124615	'zgc:171226'	mRNA	0.22	0.59	1.39	0.27	0.35	0.43	0.65	0.12
100124616	'zgc:171927'	mRNA	0.0	0.0	0.06	0.0	0.06	0.33	0.06	0.19
100124619	'zgc:171704'	mRNA	1.39	0.77	1.31	4.84	0.59	0.58	0.37	0.97
100124620	'zgc:171310'	mRNA	0.0	0.0	0.0	0.0	0.16	0.08	0.36	0.0
100124621	'zgc:171977'	mRNA	33.38	2.09	123.32	254.72	7.12	792.83	718.61	2249.07
100124651	'siglec15l'	mRNA	0.07	0.0	0.07	0.0	0.15	0.0	0.22	0.0
100124652	'pard6b'	mRNA	8.5	5.83	14.29	8.52	14.95	12.87	7.72	4.73
100125271	'zgc:173652'	mRNA	0.55	0.67	0.34	0.49	0.49	0.0	0.36	3.92
100125749	'clstn2'	mRNA	0.0	0.08	0.12	0.35	0.12	0.07	0.29	0.49
100125912	'prkg2'	mRNA	0.06	0.03	0.17	0.28	0.01	0.53	0.71	1.16
100126011	'map3k20'	mRNA	2.28	2.56	4.1	4.3	6.31	4.79	4.05	2.7
100126012	'pan3'	mRNA	14.16	12.37	16.19	16.58	17.17	18.15	15.87	19.32
100126013	'nagk'	mRNA	19.41	20.5	25.86	28.69	26.78	32.78	30.65	30.98
100126015	'aurkaip1'	mRNA	43.92	49.42	50.08	42.12	45.77	60.34	72.32	84.84
100126016	'ank3b'	mRNA	26.36	24.81	37.37	41.65	33.99	32.93	24.38	17.64
100126017	'gpr84'	mRNA	7.83	22.04	12.54	14.33	12.67	9.54	6.82	7.75
100126018	'prok1'	mRNA	0.29	0.35	0.1	0.38	0.2	0.1	0.4	0.9
100126019	'zgc:171967'	mRNA	15.13	14.56	13.45	11.81	19.95	22.67	18.59	34.69
100126020	'zgc:174938'	mRNA	0.22	0.07	0.15	0.15	0.0	0.69	1.89	0.84
100126021	'lars2'	mRNA	4.44	4.17	8.68	7.2	7.77	11.22	10.4	16.3
100126022	'cenpo'	mRNA	2.95	1.36	8.61	8.86	5.24	16.31	17.91	29.22
100126023	'gpank1'	mRNA	4.88	4.57	6.96	10.58	7.51	8.78	12.71	18.46
100126024	'zgc:174895'	mRNA	25.73	16.55	2.78	2.83	4.52	4.31	10.93	6.71
100126026	'zgc:173548'	mRNA	3.11	2.24	10.05	11.19	3.75	18.59	22.58	45.71
100126027	'hist1h4l'	mRNA	0.21	0.32	1.43	0.12	0.47	1.86	0.57	2.14
100126028	'fam177a1'	mRNA	38.45	36.31	74.52	65.32	66.19	58.93	49.88	37.63
100126029	'lurap1'	mRNA	4.67	3.45	2.63	1.44	4.53	2.78	2.51	1.36
100126070	'cables1'	mRNA	3.96	3.55	4.79	4.82	4.56	4.57	3.79	2.45
100126100	'si:ch211-125e6.12'	mRNA	29.08	1.57	162.59	224.01	1.45	268.93	655.16	1313.21
100126101	'zgc:171220'	mRNA	2.38	2.55	4.33	3.2	1.84	3.09	3.27	12.31
100126104	'zgc:171779'	mRNA	40.94	4.1	251.72	365.24	9.46	799.69	1042.5	2123.35
100126105	'lrch3'	mRNA	0.27	0.61	1.21	1.18	0.88	1.01	0.85	1.44
100126106	'ano9a'	mRNA	0.15	0.19	0.41	0.0	0.2	0.63	0.18	0.92
100126107	'zgc:173587'	mRNA	0.0	0.43	0.46	0.41	0.07	0.22	0.6	0.75
100126111	'znf1137'	mRNA	3.78	3.28	3.94	3.1	7.03	5.44	3.7	3.44
100126112	'zgc:173714'	mRNA	1.84	1.9	0.95	0.67	2.24	1.3	1.48	1.08
100126116	'si:dkey-28d5.13'	mRNA	2.65	3.27	1.3	1.19	0.51	1.27	0.81	0.73
100126117	'si:ch73-189n23.1'	mRNA	54.6	6.39	151.94	213.33	11.73	626.49	759.65	1330.35
100126118	'zgc:173666'	mRNA	0.35	0.68	0.88	1.06	2.96	1.09	0.92	1.12
100126120	'zgc:173726'	mRNA	4.04	2.9	9.62	5.57	2.81	20.92	20.76	49.53
100126121	'zgc:173737'	mRNA	0.0	0.38	1.6	0.65	1.54	0.66	1.55	2.58
100126122	'zgc:173915'	mRNA	44.7	60.87	75.53	136.32	73.65	72.46	45.27	54.01
100126123	'hsp70.1'	mRNA	106.76	50.44	187.52	72.33	105.21	103.32	36.53	8.86
100126126	'ryr2a'	mRNA	0.35	0.15	0.08	0.08	0.08	0.13	0.17	0.08
100126128	'zgc:173594'	mRNA	4.73	14.88	21.56	7.91	14.33	9.09	9.73	11.99
100126130	'zgc:173443'	mRNA	2.61	0.85	31.94	20.68	1.22	28.99	179.86	235.69
100126131	'zgc:171687'	mRNA	0.09	0.18	0.09	0.46	0.18	0.0	0.08	0.0
100126133	'ppt2'	mRNA	13.27	13.72	14.81	14.57	16.9	14.77	13.14	14.07
100126135	'tor4ab'	mRNA	1.06	1.47	1.31	1.1	1.07	1.08	1.72	0.83
100126136	'znf1124'	mRNA	11.78	10.79	9.63	12.53	9.3	9.49	12.23	5.58
100126137	'zgc:174288'	mRNA	8.81	10.1	16.03	13.93	11.95	20.23	34.96	28.54
100126138	'si:ch211-12h2.8'	mRNA	25.84	3.91	139.67	158.55	3.75	280.0	602.22	1383.79
100126139	'klf12b'	mRNA	0.32	0.41	0.28	0.62	0.62	0.24	0.33	0.14
100126140	'zgc:173816'	mRNA	0.51	0.32	4.22	3.58	0.3	6.44	4.33	32.07
100126141	'znf1069'	mRNA	0.0	0.13	0.11	0.19	0.21	0.08	0.38	0.26
100126142	'sik2a'	mRNA	1.33	0.82	2.03	0.87	1.98	1.42	4.61	3.53
100126146	'zgc:173948'	mRNA	9.27	7.13	3.4	2.62	6.7	4.29	6.74	4.38
100126232	'fdx1'	mRNA	178.53	231.39	255.04	82.95	181.26	108.07	103.8	121.23
100126802	'ifnphi2'	mRNA	0.0	0.0	0.32	0.53	0.41	0.15	0.14	0.14
100126803	'ifnphi3'	mRNA	0.0	0.26	0.2	0.54	0.61	0.21	0.1	0.2
100126805	'adam22'	mRNA	0.2	0.15	0.21	0.23	0.39	0.26	0.22	0.34
100126807	'zgc:171242'	mRNA	8.16	5.48	7.93	4.8	11.26	3.12	4.31	2.22
100126809	'si:dkey-20i20.2'	mRNA	33.71	33.51	34.1	34.75	33.95	32.17	33.93	19.23
100126810	'zgc:174224'	mRNA	1.86	1.36	3.14	2.7	2.83	5.06	4.15	5.23
100126812	'pnpla8'	mRNA	6.81	5.84	10.09	9.4	9.11	8.18	8.62	6.78
100126813	'cactin'	mRNA	13.34	14.48	19.73	18.28	21.78	23.72	20.54	24.65
100134855	'mst1rb'	mRNA	7.17	2.68	7.59	3.88	6.02	1.7	4.51	2.78
100134935	'csf3r'	mRNA	3.76	6.04	8.86	9.22	9.18	11.48	8.57	5.83
100134971	'il12rb2'	mRNA	10.85	9.69	16.52	13.88	16.07	15.56	13.78	7.83
100134972	'il23r'	mRNA	1.65	1.39	1.55	1.0	1.87	1.89	2.18	0.8
100134973	'il7r'	mRNA	4.72	7.27	8.03	11.73	16.36	9.96	18.98	6.95
100134974	'ebi3'	mRNA	2.23	1.86	1.29	2.77	1.88	1.19	1.96	0.54
100134975	'il21r.2'	mRNA	0.0	0.1	0.13	0.19	0.0	0.0	0.12	0.0
100134976	'il21r.1'	mRNA	5.64	7.68	13.15	21.43	22.64	16.72	24.7	7.66
100134982	'kiss1'	mRNA	0.13	0.26	0.83	0.26	0.0	0.0	0.0	0.0
100135062	'csf2rb'	mRNA	7.45	8.4	9.97	8.98	12.13	15.23	13.54	7.51
100135428	'lrrc9'	mRNA	2.06	1.23	1.93	1.16	4.12	2.62	3.12	2.81
100135433	'sc:d0284'	mRNA	5.89	8.88	10.61	13.38	8.95	8.12	8.87	7.18
100135755	'il6r'	mRNA	39.98	39.51	62.61	70.47	57.68	64.46	34.43	30.34
100136836	'pvrl1a'	mRNA	0.33	0.29	0.57	0.62	0.51	0.57	0.66	0.56
100136837	'zgc:171446'	mRNA	18.11	1.05	112.89	146.05	4.15	449.84	356.62	1127.37
100136839	'igf2bp2a'	mRNA	1.56	1.59	3.62	3.46	1.98	5.39	4.68	6.23
100136840	'serpine1'	mRNA	10.88	13.08	65.66	95.57	50.86	72.34	47.31	41.52
100136841	'vat1l'	mRNA	0.1	0.0	0.1	0.38	0.39	0.51	0.3	0.0
100136843	'zgc:174680'	mRNA	3.86	1.74	6.31	2.25	4.82	3.54	1.4	1.84
100136844	'zgc:172106'	mRNA	10.2	18.3	8.62	29.5	9.43	9.64	15.61	6.83
100136845	'plekhs1'	mRNA	0.0	0.0	2.76	0.31	0.0	0.06	0.0	0.0
100136846	'anks3'	mRNA	5.16	4.45	10.45	7.95	11.21	7.87	7.28	3.19
100136847	'zgc:172182'	mRNA	0.2	0.19	0.61	0.58	1.18	0.71	0.48	0.62
100136848	'zgc:172215'	mRNA	0.5	0.54	0.41	0.0	1.04	0.52	0.73	1.15
100136849	'zgc:172270'	mRNA	0.75	0.22	0.73	0.8	0.66	1.03	0.95	1.13
100136850	'abcg8'	mRNA	2.58	2.21	0.4	0.61	0.74	0.19	0.8	0.21
100136851	'ch25hl2'	mRNA	39.74	41.63	39.18	43.38	33.1	38.91	29.22	16.78
100136852	'zgc:174863'	mRNA	139.56	115.29	132.52	110.36	192.24	172.17	175.94	98.54
100136853	'pigw'	mRNA	2.8	3.48	6.39	8.47	4.4	8.31	9.99	15.54
100136854	'znf341'	mRNA	5.34	5.25	4.91	8.18	7.73	6.05	6.03	2.92
100136855	'ubp1'	mRNA	8.23	9.76	5.58	10.24	6.86	9.96	11.59	14.57
100136856	'vetz'	mRNA	4.66	3.72	6.8	6.85	6.52	10.3	10.64	17.15
100136857	'cep70'	mRNA	2.79	2.34	8.05	6.8	4.33	11.26	10.5	21.6
100136858	'plvap'	mRNA	152.16	136.34	201.37	133.02	290.27	212.44	184.84	74.01
100136859	'fbxw8'	mRNA	7.03	5.01	9.67	9.34	12.0	14.1	12.99	14.83
100136860	'fam131a'	mRNA	0.32	0.24	0.71	0.42	0.36	0.29	0.58	0.24
100136861	'cishb'	mRNA	6.02	8.91	12.32	9.43	11.99	8.43	7.27	5.42
100136862	'march7'	mRNA	44.01	38.51	49.83	66.28	53.78	72.3	87.02	92.48
100136863	'zgc:175136'	mRNA	23.75	1.62	132.52	137.99	4.63	395.06	382.7	1092.04
100136865	'abcb4'	mRNA	67.8	37.34	32.3	25.4	43.88	21.59	22.05	6.42
100136866	'zgc:172295'	mRNA	91.96	63.68	50.52	25.28	65.62	46.11	64.04	18.82
100136867	'zgc:174944'	mRNA	14.54	21.19	15.54	15.42	38.19	32.5	23.03	12.63
100136868	'abca1b'	mRNA	2.0	2.96	6.76	6.71	4.71	4.59	5.55	3.66
100136869	'zgc:172091'	mRNA	0.0	0.0	0.07	0.0	0.0	0.0	0.0	0.0
100136870	'cln8'	mRNA	4.61	2.79	7.16	7.03	5.43	5.48	5.96	5.2
100136871	'ddx43'	mRNA	5.3	0.2	2.74	3.41	1.01	7.39	7.42	20.0
100136872	'rbm15b'	mRNA	3.97	2.85	3.59	3.82	3.37	5.48	5.84	11.21
100136873	'pgap3'	mRNA	1.73	1.17	0.99	0.92	1.31	1.35	1.19	0.68
100136874	'tmem26b'	mRNA	0.07	0.19	0.15	0.14	0.07	0.15	0.66	0.66
100136875	'kif2c'	mRNA	7.91	8.06	18.99	23.72	8.68	28.22	31.88	51.46
100137101	'irgf1'	mRNA	6.53	6.66	7.0	9.44	14.63	14.81	10.81	5.35
100137103	'zgc:171426'	mRNA	8.73	0.54	47.3	43.67	1.6	178.92	87.55	424.85
100137104	'zgc:173581'	mRNA	8.8	5.15	7.53	6.96	9.78	9.18	9.7	5.46
100137105	'zgc:174710'	mRNA	74.69	60.68	73.2	67.79	116.61	109.59	106.65	60.25
100137107	'zgc:174260'	mRNA	1.78	2.53	1.34	1.66	2.09	0.97	0.56	0.3
100137108	'hspb9'	mRNA	2.39	1.08	16.15	20.4	2.79	12.49	4.31	5.44
100137109	'zgc:174193'	mRNA	1.43	2.45	2.01	0.25	0.28	3.41	0.32	0.0
100137112	'zgc:174719'	mRNA	1.13	0.53	0.48	0.0	0.31	0.0	0.0	0.0
100137113	'zgc:171474'	mRNA	20.28	3.18	215.73	257.55	9.1	780.76	733.02	1858.05
100137114	'ftr50'	mRNA	3.92	4.84	5.79	5.17	8.84	7.76	8.77	5.42
100137115	'zgc:173713'	mRNA	1.13	1.9	1.48	1.05	1.22	2.55	2.02	1.07
100137116	'zgc:172014'	mRNA	0.53	2.56	2.7	2.26	6.14	4.77	2.39	1.32
100137117	'si:dkey-1h24.2'	mRNA	0.28	0.09	1.17	0.46	0.59	1.61	1.08	3.1
100137118	'luzp2'	mRNA	0.91	1.85	0.91	0.28	1.0	0.49	0.68	0.56
100137120	'zgc:174356'	mRNA	15.57	16.71	14.66	8.48	8.82	6.02	8.01	3.79
100137121	'znf1070'	mRNA	24.67	11.08	8.21	7.19	15.36	13.85	10.77	6.17
100137122	'zgc:172065'	mRNA	0.12	0.14	0.29	0.13	0.15	0.19	0.04	0.17
100137123	'coq4'	mRNA	22.74	17.91	29.48	22.53	15.68	22.2	27.17	22.05
100137124	'dgkh'	mRNA	4.7	4.4	4.95	4.82	4.96	3.95	4.86	2.9
100137125	'zgc:175135'	mRNA	53.07	4.82	320.01	53.32	4.82	271.6	391.42	4706.8
100137126	'si:dkey-10f21.4'	mRNA	0.34	0.61	1.27	1.06	0.44	1.71	2.9	5.96
100137128	'hbl4'	mRNA	0.87	0.57	1.47	2.02	1.08	0.42	1.57	0.25
100137609	'zgc:175177'	mRNA	1.15	0.9	2.66	1.14	0.75	0.82	0.67	0.85
100137610	'cecr5'	mRNA	2.59	2.02	3.87	2.1	5.26	5.15	3.58	2.37
100137725	'cyp1c2'	mRNA	32.66	52.81	104.81	83.21	98.1	96.77	83.87	72.49
100141327	'igdcc4'	mRNA	2.01	1.59	2.2	1.09	2.57	1.54	1.73	1.59
100141328	'zgc:174653'	mRNA	5.79	2.96	3.84	3.82	6.13	4.17	5.45	3.47
100141330	'zgc:171534'	mRNA	1.45	2.9	1.07	4.95	0.46	0.52	1.1	0.07
100141331	'zgc:171558'	mRNA	0.45	0.29	0.47	0.37	0.32	0.57	0.6	0.44
100141332	'slc6a18'	mRNA	122.81	79.38	3.76	5.49	48.18	19.98	56.31	6.09
100141333	'znf1014'	mRNA	2.67	3.02	5.8	6.61	4.32	9.48	9.55	18.8
100141337	'zgc:175139'	mRNA	1.22	1.51	2.64	2.39	1.75	2.6	1.27	3.03
100141338	'cyth4b'	mRNA	21.94	31.77	34.4	50.85	37.17	40.5	30.97	24.89
100141341	'arhgap17b'	mRNA	18.86	16.12	26.28	25.04	31.21	30.29	22.18	19.21
100141342	'kcnq2a'	mRNA	0.07	0.24	0.07	0.26	0.42	0.57	0.07	0.14
100141343	'zgc:171818'	mRNA	32.41	2.2	197.13	350.76	8.19	856.91	811.49	2361.47
100141344	'asmt'	mRNA	0.47	0.58	0.49	0.21	0.21	0.48	0.43	0.29
100141346	'itga8'	mRNA	1.26	1.19	2.05	2.14	2.28	2.55	3.31	1.55
100141348	'ccdc85a'	mRNA	1.4	0.7	0.51	0.16	0.39	0.48	0.39	0.65
100141350	'crp3'	mRNA	4.46	6.51	42.68	65.18	9.6	15.66	7.07	32.39
100141351	'coa3a'	mRNA	40.24	34.97	35.06	32.49	33.31	37.49	43.88	48.5
100141352	'kremen1'	mRNA	0.0	0.13	0.11	0.0	0.07	0.0	0.07	0.0
100141353	'si:dkey-94e7.2'	mRNA	1.66	2.02	3.13	2.06	2.85	3.03	1.6	0.98
100141355	'zgc:171497'	mRNA	4.36	7.04	5.07	1.39	11.25	9.32	1.62	0.69
100141356	'zgc:173575'	mRNA	0.64	0.42	0.89	1.69	1.28	1.46	1.7	1.37
100141358	'arid1aa'	mRNA	13.42	11.76	17.28	15.01	15.48	20.36	17.81	26.75
100141360	'btbd6a'	mRNA	4.85	5.32	5.03	3.03	3.07	4.75	4.59	3.62
100141361	'si:dkeyp-98a7.5'	mRNA	2.09	0.0	106.21	71.15	2.76	0.0	221.93	422.1
100141362	'dia1b'	mRNA	8.11	3.41	8.16	7.59	5.29	8.32	11.54	15.03
100141363	'zgc:174650'	mRNA	1.03	0.44	1.3	1.47	0.92	2.7	1.47	1.63
100141364	'zgc:172180'	mRNA	6.79	8.45	14.98	14.42	12.42	15.63	14.32	19.35
100141366	'si:ch211-243o19.4'	mRNA	2.36	1.51	2.59	2.65	6.8	4.85	4.44	2.65
100141367	'cers3b'	mRNA	10.39	10.1	26.79	19.19	28.38	27.2	25.37	14.38
100141368	'waplb'	mRNA	13.72	12.87	19.95	19.33	19.18	24.1	19.95	33.82
100141478	'LOC100141478'	mRNA	12.21	5.55	6.6	5.39	8.89	5.57	7.92	15.55
100141480	'ccl44'	mRNA	1.77	1.69	2.81	1.74	1.86	4.52	3.25	2.46
100141481	'ccl39.3'	mRNA	3.96	2.08	5.54	3.74	16.19	14.78	4.75	4.29
100141487	'si:ch211-66e2.3'	mRNA	35.95	50.37	58.69	83.29	66.11	62.57	67.11	41.02
100141490	'nfasca'	mRNA	0.27	0.41	0.51	0.18	0.57	0.61	0.52	0.26
100141492	'znf1077'	mRNA	2.91	3.72	1.37	2.32	3.83	2.59	3.18	1.78
100141493	'si:ch211-222f23.6'	mRNA	75.88	67.36	42.57	43.04	60.45	47.08	51.62	19.5
100141494	'znf1147'	mRNA	1.55	0.86	0.73	1.03	1.06	0.96	0.94	0.17
100141496	'dmgdh'	mRNA	6.93	4.64	4.6	4.47	5.39	4.45	5.09	2.89
100141497	'si:ch211-261c8.5'	mRNA	8.93	6.07	9.02	18.83	5.44	9.89	5.53	3.85
100141499	'zgc:174698'	mRNA	0.32	0.27	0.65	0.43	0.67	0.63	0.4	0.25
100142634	'sc:d156'	mRNA	0.59	4.04	3.75	7.55	4.72	6.52	6.21	5.16
100142635	'si:ch211-165d12.4'	mRNA	1.13	8.87	0.14	0.0	0.0	0.0	4.47	0.46
100142637	'zgc:174646'	mRNA	1.55	2.93	1.51	1.39	1.91	2.08	1.91	1.4
100142638	'zgc:171435'	mRNA	5.18	5.59	11.49	16.49	4.87	15.66	25.24	32.43
100142639	'timd4'	mRNA	1.72	2.06	2.02	1.92	1.67	1.62	2.84	1.44
100142642	'sc:d217'	mRNA	1.87	7.82	1.0	1.05	15.58	3.09	0.46	0.64
100142643	'si:dkey-63d15.12'	mRNA	0.05	0.42	0.24	0.06	0.72	0.31	0.67	0.37
100142644	'zgc:171489'	mRNA	0.75	0.48	0.99	1.04	2.2	1.31	0.99	1.06
100142645	'mrpl22'	mRNA	27.76	35.61	33.64	32.37	30.17	52.68	55.01	80.35
100142646	'zgc:174862'	mRNA	2.62	3.53	2.27	2.95	5.6	7.32	7.35	2.99
100142647	'mogat3a'	mRNA	12.5	13.32	14.55	17.2	13.68	18.39	25.6	30.64
100142649	'si:ch211-236k19.4'	mRNA	7.96	6.04	7.14	6.44	7.52	7.51	6.87	4.69
100142650	'si:ch211-1a19.2'	mRNA	1.71	0.95	2.7	1.85	1.79	2.34	2.49	1.01
100142651	'zgc:174275'	mRNA	2.59	4.13	4.13	3.43	5.59	4.44	3.68	2.17
100142652	'vstm4b'	mRNA	0.23	0.0	0.32	0.23	0.67	0.66	0.81	0.57
100142653	'si:ch73-142c19.1'	mRNA	14.88	16.0	26.74	23.64	26.17	27.66	19.21	12.98
100142654	'si:ch73-52e5.2'	mRNA	5.38	6.46	5.17	4.56	3.75	4.59	4.13	2.48
100144397	'flrt1b'	mRNA	0.54	0.61	0.66	0.42	0.37	0.26	0.18	0.25
100144399	'lrrc3cb'	mRNA	0.0	0.04	0.17	0.19	0.15	0.18	0.15	0.27
100144400	'lrfn5a'	mRNA	0.25	0.42	0.51	0.66	0.65	0.73	0.73	0.62
100144401	'elfn1b'	mRNA	0.02	0.02	0.02	0.07	0.05	0.07	0.12	0.07
100144402	'flrt1a'	mRNA	0.02	0.07	0.04	0.14	0.04	0.04	0.14	0.02
100144405	'si:ch211-180f4.1'	mRNA	0.04	0.07	0.11	0.11	0.09	0.16	0.06	0.0
100144408	'prelp'	mRNA	6.22	3.71	4.92	5.51	3.42	2.59	4.36	3.32
100144409	'amigo1'	mRNA	0.31	0.22	1.69	0.86	1.53	3.29	1.08	0.84
100144551	'scaper'	mRNA	5.55	4.28	6.66	5.18	8.51	6.6	5.69	5.54
100144552	'rnf139'	mRNA	14.83	11.81	15.71	13.49	12.25	15.88	14.52	17.25
100144553	'adck1'	mRNA	1.57	2.24	4.04	2.91	5.19	3.79	3.0	4.44
100144554	'il2rgb'	mRNA	1.91	2.84	1.53	3.34	3.44	3.53	3.83	2.36
100144555	'btr22'	mRNA	3.54	4.36	8.11	5.48	9.26	10.94	5.18	3.97
100144556	'erap2'	mRNA	10.41	11.95	15.12	12.76	32.01	27.38	21.86	11.04
100144557	'rap1gap'	mRNA	21.72	15.26	15.35	5.5	19.01	9.22	5.88	5.33
100144558	'si:ch211-196f2.7'	mRNA	19.94	14.68	2.03	4.51	6.19	4.37	9.22	2.81
100144559	'ncoa6'	mRNA	10.49	10.92	15.6	17.55	17.07	19.99	15.61	20.83
100144560	'zdhhc21'	mRNA	5.19	5.17	8.23	8.03	8.58	13.81	10.12	17.06
100144561	'prkcha'	mRNA	3.7	3.67	5.9	7.66	7.74	7.74	10.68	10.0
100144562	'osmr'	mRNA	1.63	1.68	2.23	2.16	1.1	1.37	1.53	1.09
100144563	'spc25'	mRNA	14.58	16.11	20.51	24.51	15.05	25.39	23.81	28.54
100144564	'gfra4a'	mRNA	0.46	0.29	1.32	0.43	0.47	0.95	0.53	0.73
100144566	'camk1da'	mRNA	1.18	1.21	1.3	0.65	0.73	1.0	0.4	0.4
100144567	'cbln13'	mRNA	0.34	0.48	2.35	2.07	0.28	0.65	0.55	1.35
100144568	'si:dkey-3h3.3'	mRNA	11.3	10.24	14.87	12.59	21.87	17.7	16.39	12.71
100144569	'dpys'	mRNA	139.67	90.74	17.76	21.57	75.33	37.01	64.31	11.51
100144628	'shmt2'	mRNA	56.32	48.44	31.14	24.31	20.92	25.43	42.08	37.9
100144770	'myom1b'	mRNA	1.15	0.48	0.14	0.21	0.08	0.19	0.28	0.58
100144772	'cubn'	mRNA	83.87	61.54	6.34	4.35	21.07	8.44	23.89	6.92
100145909	'srsf3b'	mRNA	133.75	116.46	160.84	120.22	155.37	142.93	125.41	112.28
100147776	'triqk'	mRNA	11.76	14.82	19.74	28.84	19.75	27.37	23.71	25.07
100147849	'LOC100147849'	mRNA	0.06	0.04	0.08	0.04	0.02	0.13	0.16	0.04
100147850	'pgap1'	mRNA	4.31	4.08	4.7	4.17	5.01	4.69	4.74	4.85
100147851	'znf385a'	mRNA	0.82	0.65	0.91	1.0	1.12	1.0	0.84	0.93
100147853	'or128-10'	mRNA	0.0	0.0	0.04	0.09	0.06	0.04	0.05	0.0
100147856	'illr2'	mRNA	0.33	0.15	0.0	0.0	0.0	0.0	0.0	0.0
100147862	'si:dkey-23f9.4'	mRNA	3.58	4.19	11.24	12.56	7.63	17.27	17.21	26.14
100147863	'ttll10'	mRNA	19.9	14.83	49.9	25.19	28.64	22.89	19.41	14.4
100147871	'LOC100147871'	mRNA	0.0	0.63	0.0	0.0	0.0	0.21	0.0	0.0
100147882	'or132-1'	mRNA	0.0	0.02	0.03	0.05	0.0	0.0	0.02	0.09
100147894	'jph1a'	mRNA	0.96	0.85	0.21	0.37	0.22	0.37	0.54	0.18
100147899	'LOC100147899'	mRNA	1.57	0.28	0.38	1.1	0.59	1.15	0.71	0.98
100147904	'LOC100147904'	mRNA	0.07	0.03	0.02	0.03	0.02	0.03	0.05	0.02
100147913	'bard1'	mRNA	1.0	1.01	4.14	4.15	1.32	5.85	6.95	17.83
100147915	'mcm3l'	mRNA	4.96	0.39	28.31	41.7	0.97	90.74	92.07	210.95
100147920	'si:dkey-74k8.4'	mRNA	4.21	3.08	0.6	1.31	1.37	0.99	3.44	3.18
100147924	'olfcg8'	mRNA	0.0	0.0	0.0	0.0	0.0	0.0	0.0	0.0
100147925	'LOC100147925'	mRNA	0.91	1.07	0.79	0.75	0.66	1.09	1.64	0.51
100147926	'LOC100147926'	mRNA	0.24	0.28	0.19	0.34	1.12	1.04	0.62	0.69
100147927	'samd10b'	mRNA	0.11	0.24	0.26	0.13	0.24	0.21	0.51	0.38
100147937	'LOC100147937'	mRNA	0.32	0.76	1.09	1.09	1.59	0.46	1.36	1.45
100147938	'LOC100147938'	mRNA	0.63	0.36	1.04	1.37	1.09	1.88	1.54	1.22
100147946	'pimr108'	mRNA	0.0	0.0	0.04	0.04	0.0	0.0	0.1	0.0
100147949	'si:dkeyp-13d11.1'	mRNA	0.1	0.17	0.09	0.0	0.0	0.0	0.0	0.0
100147955	'si:dkey-77f5.4'	mRNA	2.9	3.27	6.14	6.67	4.68	11.08	12.82	12.52
100147967	'nlgn4b'	mRNA	0.0	0.0	0.0	0.03	0.0	0.0	0.0	0.04
100147988	'chmp6a'	mRNA	0.0	0.0	0.11	0.0	0.0	0.19	0.1	0.0
100148002	'pcloa'	mRNA	0.05	0.02	0.03	0.01	0.03	0.04	0.02	0.04
100148013	'si:dkey-274m17.3'	mRNA	2.84	2.34	5.6	4.27	5.43	4.5	5.78	5.03
100148022	'apoda.2'	mRNA	2.36	0.35	13.39	17.46	0.83	23.19	42.97	34.98
100148023	'LOC100148023'	mRNA	2.41	2.5	4.41	3.59	4.07	4.39	3.66	2.18
100148025	'si:dkey-119m17.2'	mRNA	10.28	9.67	13.57	14.3	16.74	15.8	18.49	11.45
100148041	'LOC100148041'	mRNA	1.27	1.02	1.08	0.95	0.94	1.17	0.75	0.48
100148042	'tmprss15'	mRNA	0.39	0.35	0.35	0.14	0.14	0.24	0.52	0.24
100148050	'LOC100148050'	mRNA	0.99	1.13	1.9	1.35	1.2	1.15	0.79	0.72
100148055	'si:ch73-265d7.2'	mRNA	0.67	0.61	2.36	1.7	0.74	4.86	4.11	4.27
100148061	'si:dkeyp-9d4.3'	mRNA	5.72	3.09	0.98	0.7	0.81	0.67	1.62	0.98
100148066	'LOC100148066'	mRNA	0.2	0.0	0.21	0.19	0.24	0.0	0.0	0.11
100148072	'si:ch211-12e13.12'	mRNA	1.84	1.55	2.62	3.23	1.36	2.32	5.91	8.13
100148073	'caskb'	mRNA	5.18	5.56	7.54	7.71	7.7	8.53	7.6	7.89
100148085	'ap2s1'	mRNA	72.5	61.49	75.29	64.38	63.71	68.16	71.34	54.65
100148088	'enthd2'	mRNA	1.79	1.83	2.73	3.62	3.52	4.01	2.77	1.81
100148091	'si:ch211-281g13.5'	mRNA	2.67	1.45	8.68	3.78	14.38	15.46	5.64	3.16
100148115	'LOC100148115'	mRNA	12.32	11.33	4.77	9.78	8.33	3.92	12.15	2.46
100148117	'rundc3aa'	mRNA	0.15	0.38	0.21	0.42	0.35	0.24	0.45	0.49
100148126	'kcnh4a'	mRNA	0.17	0.11	0.07	0.02	0.02	0.05	0.02	0.12
100148154	'agap1'	mRNA	4.89	4.1	8.02	6.3	6.98	7.86	7.54	8.66
100148175	'cdr2a'	mRNA	0.8	0.6	1.24	0.82	1.11	1.55	1.14	1.52
100148193	'dnah6'	mRNA	0.2	0.23	0.45	0.21	0.76	0.4	0.42	0.26
100148225	'LOC100148225'	mRNA	42.73	5.36	235.66	360.9	10.1	981.54	957.46	2396.97
100148235	'si:ch211-66i15.5'	mRNA	0.2	0.2	0.16	0.04	0.31	0.44	0.15	0.09
100148240	'si:ch211-1f22.3'	mRNA	2.32	1.36	0.95	0.4	1.28	0.34	1.35	0.0
100148249	'LOC100148249'	mRNA	0.23	0.48	0.52	0.37	1.26	2.0	0.53	0.64
100148254	'LOC100148254'	mRNA	12.06	25.84	32.38	33.54	15.23	30.15	31.58	22.72
100148259	'sh2d1ab'	mRNA	6.46	9.04	3.92	9.74	15.17	11.09	19.45	5.61
100148271	'si:dkey-225f23.3'	mRNA	0.0	0.0	0.0	0.08	0.0	0.08	0.0	0.0
100148274	'si:dkeyp-69b9.6'	mRNA	4.98	4.57	4.71	4.94	7.33	6.47	6.78	4.89
100148280	'si:dkey-145c18.3'	mRNA	0.0	0.07	0.03	0.0	0.14	0.08	0.05	0.03
100148281	'wdr89'	mRNA	5.32	4.87	7.01	5.72	7.86	6.45	6.66	6.7
100148286	'rsph4a'	mRNA	21.61	16.49	24.46	16.85	51.83	31.65	33.28	14.09
100148290	'si:dkey-43k4.5'	mRNA	0.02	0.1	0.09	0.18	0.15	0.13	0.15	0.14
100148292	'npl'	mRNA	42.99	54.56	26.04	23.45	21.66	16.05	23.02	17.34
[truncated: 23,057 more rows]
